# Supplementary material for: Local adaptation in natural European host grass populations with asymmetric symbiosis
Source: PLoS One. 2019 Apr 17;14(4):e0215510. doi: 10.1371/journal.pone.0215510 (PMC6469795; doi:10.1371/journal.pone.0215510)
Supplement: S1 Data — Data for Festuca rubra genotypes at the four transplantation sites used in the analysis including explanations for the data columns (XLSX) [file pone.0215510.s008.xlsx]

## Sheet: Data
Site	Region	Population	Genotype	Epichloe	Ploidy	Survived1	Died1	Survived2	Died2	Survived3	Died3	Survived4	Died4	DeadC2	DeadC3	DeadC4	Flowered1	Vegetative1	Flowered2	Vegetative2	Flowered3	Vegetative3	MeanNFlo1	MeanNFlo2	MeanNFlo3	MeanBio1	MeanBio2	MeanCFitness
NFin	FA	FAS1	FAS1-10	Y	hexa	1	1	1	0	1	0	NA	NA	1	1	NA	1	0	0	1	0	1	1	NA	NA	1.26	0.445	0.5
NFin	FA	FAS1	FAS1-11	N	hexa	2	0	0	2	0	0	NA	NA	2	2	NA	1	1	0	0	0	0	8	NA	NA	4.945	NA	4
NFin	FA	FAS1	FAS1-14	N	hexa	3	0	3	0	3	0	NA	NA	0	0	NA	3	0	1	2	0	3	5.33333	4	NA	7.38	2.92067	6.66667
NFin	FA	FAS1	FAS1-16	Y	hexa	3	0	3	0	3	0	NA	NA	0	0	NA	2	1	0	3	0	3	3.5	NA	NA	9.24667	1.48967	2.33333
NFin	FA	FAS1	FAS1-18	Y	hexa	1	0	1	0	1	0	NA	NA	0	0	NA	1	0	0	1	0	0	1	NA	NA	1.37	0.078	1
NFin	FA	FAS1	FAS1-2	Y	NA	1	0	1	0	1	0	NA	NA	0	0	NA	0	1	0	1	0	1	NA	NA	NA	0.34	0.104	0
NFin	FA	FAS1	FAS1-21	Y	hexa	1	1	1	0	1	0	NA	NA	1	1	NA	1	0	0	1	0	1	1	NA	NA	2.23	0.353	0.5
NFin	FA	FAS1	FAS1-22	N	hexa	3	0	2	1	2	0	NA	NA	1	1	NA	1	2	0	2	1	1	2	NA	1	5.41667	2.1605	1
NFin	FA	FAS1	FAS1-23	N	hexa	2	0	1	1	1	0	NA	NA	1	1	NA	0	2	0	1	0	1	NA	NA	NA	6.905	2.599	0
NFin	FA	FAS1	FAS1-25	N	hexa	3	0	2	1	2	0	NA	NA	1	1	NA	1	2	1	1	0	2	2	1	NA	1.20667	0.4745	1
NFin	FA	FAS1	FAS1-28	Y	hexa	3	0	2	1	2	0	NA	NA	1	1	NA	2	1	0	2	0	2	8	NA	NA	3.70333	0.534	5.33333
NFin	FA	FAS1	FAS1-32	Y	hexa	3	0	3	0	2	1	NA	NA	0	1	NA	2	1	0	3	0	2	3	NA	NA	9.12	1.251	2
NFin	FA	FAS1	FAS1-34	Y	hexa	1	2	1	0	0	1	NA	NA	2	3	NA	0	1	0	1	0	0	NA	NA	NA	0.43	0.098	0
NFin	FA	FAS1	FAS1-35	Y	hexa	3	0	2	1	0	2	NA	NA	1	3	NA	1	2	1	1	0	0	14	1	NA	2.81667	0.0915	5
NFin	FA	FAS1	FAS1-39	N	hexa	1	0	1	0	1	0	NA	NA	0	0	NA	1	0	0	1	0	1	2	NA	NA	4.34	0.905	2
NFin	FA	FAS1	FAS1-4	Y	hexa	2	0	2	0	2	0	NA	NA	0	0	NA	2	0	0	2	0	2	5.5	NA	NA	4.58	0.162	5.5
NFin	FA	FAS1	FAS1-8	Y	NA	2	0	1	1	1	0	NA	NA	1	1	NA	0	2	0	1	0	1	NA	NA	NA	5.66	0.648	0
NFin	FA	FAS1	FAS1-9	N	hexa	2	0	2	0	1	1	NA	NA	0	1	NA	2	0	1	1	0	1	3.5	1	NA	9.64	1.0275	4
NFin	FA	FAS2	FAS2-15	N	hexa	3	0	3	0	3	0	NA	NA	0	0	NA	2	1	0	3	0	3	11.5	NA	NA	4.04667	0.627667	7.66667
NFin	FA	FAS2	FAS2-19	Y	hexa	3	0	3	0	2	1	NA	NA	0	1	NA	2	1	0	3	0	2	4.5	NA	NA	0.996667	0.171667	3
NFin	FA	FAS2	FAS2-21	Y	hexa	3	0	3	0	2	1	NA	NA	0	1	NA	1	2	0	3	0	2	1	NA	NA	0.34	0.08	0.333333
NFin	FA	FAS2	FAS2-23	Y	NA	3	0	2	1	2	0	NA	NA	1	1	NA	2	1	0	2	0	2	3	NA	NA	0.47	0.1925	2
NFin	FA	FAS2	FAS2-24	N	hexa	2	1	2	0	1	1	NA	NA	1	2	NA	1	1	0	2	0	1	1	NA	NA	0.255	0.0275	0.333333
NFin	FA	FAS2	FAS2-25	Y	hexa	2	0	2	0	1	1	NA	NA	0	1	NA	2	0	0	2	0	1	1.5	NA	NA	1.4	0.093	1.5
NFin	FA	FAS2	FAS2-26	Y	hexa	3	0	3	0	3	0	NA	NA	0	0	NA	1	2	0	3	0	3	1	NA	NA	1.04333	0.329333	0.333333
NFin	FA	FAS2	FAS2-29	Y	hexa	3	0	3	0	3	0	NA	NA	0	0	NA	1	2	0	3	0	3	6	NA	NA	1.09333	0.642	2
NFin	FA	FAS2	FAS2-34	N	hexa	1	0	0	1	0	0	NA	NA	1	1	NA	0	1	0	0	0	0	NA	NA	NA	0.01	NA	0
NFin	FA	FAS2	FAS2-38	N	NA	2	1	2	0	2	0	NA	NA	1	1	NA	2	0	0	2	0	1	9	NA	NA	1.94	0.812	6
NFin	FA	FAS2	FAS2-41	Y	hexa	1	1	1	0	1	0	NA	NA	1	1	NA	1	0	0	1	0	1	6	NA	NA	1.14	0.286	3
NFin	FA	FAS2	FAS2-42	Y	hexa	0	1	0	0	0	0	NA	NA	1	1	NA	0	0	0	0	0	0	NA	NA	NA	NA	NA	0
NFin	FA	FAS2	FAS2-43	Y	hexa	1	0	0	1	0	0	NA	NA	1	1	NA	0	1	0	0	0	0	NA	NA	NA	0.23	NA	0
NFin	FA	FAS2	FAS2-49	N	tetra	3	0	3	0	2	1	NA	NA	0	1	NA	2	1	1	2	1	1	3	14	13	1.14667	1.83533	11
NFin	FA	FAS2	FAS2-6	Y	hexa	3	0	3	0	3	0	NA	NA	0	0	NA	1	2	0	3	0	3	1	NA	NA	1.43333	1.124	0.333333
NFin	FA	FAS2	FAS2-8	N	hexa	1	0	1	0	1	0	NA	NA	0	0	NA	0	1	0	1	0	1	NA	NA	NA	0.73	0.119	0
NFin	SFIN	HA1	HA1-25	N	hexa	3	1	3	0	1	2	NA	NA	1	3	NA	3	0	0	3	0	1	3	NA	NA	0.836667	0.0706667	2.25
NFin	SFIN	HA1	HA1-27	N	hexa	2	1	2	0	1	1	NA	NA	1	2	NA	2	0	2	0	0	1	8	20.5	NA	5.555	5.3475	19
NFin	SFIN	HA1	HA1-28	N	hexa	3	0	3	0	3	0	NA	NA	0	0	NA	1	2	2	1	0	3	8	3	NA	2.94667	0.592667	4.66667
NFin	SFIN	HA1	HA1-29	N	hexa	3	0	3	0	2	1	NA	NA	0	1	NA	2	1	2	1	1	1	9	4	1	3.07667	1.53767	9
NFin	SFIN	HA1	HA1-33	N	hexa	3	0	3	0	1	2	NA	NA	0	2	NA	3	0	1	2	0	1	2.66667	1	NA	1.36667	0.136	3
NFin	SFIN	HA1	HA1-34	N	hexa	2	1	2	0	2	0	NA	NA	1	1	NA	2	0	2	0	0	2	2.5	2.5	NA	1.505	0.466	3.33333
NFin	SFIN	HA2	HA2-11	N	hexa	3	0	3	0	2	1	NA	NA	0	1	NA	2	1	1	2	0	2	2.5	1	NA	0.443333	0.201667	2
NFin	SFIN	HA2	HA2-12	N	hexa	3	0	3	0	3	0	NA	NA	0	0	NA	3	0	0	3	1	2	2.66667	NA	1	0.596667	0.0401667	3
NFin	SFIN	HA2	HA2-18	N	hexa	3	0	3	0	2	1	NA	NA	0	1	NA	3	0	1	2	0	2	4.66667	1	NA	1.48	0.281667	5
NFin	SFIN	HA2	HA2-19	N	hexa	3	0	3	0	0	3	NA	NA	0	3	NA	2	1	0	3	0	0	2	NA	NA	0.506667	0.0803333	1.33333
NFin	SFIN	HA2	HA2-2	N	hexa	4	0	3	1	2	1	NA	NA	1	2	NA	4	0	0	3	0	1	3.25	NA	NA	1.4725	0.149	3.25
NFin	SFIN	HA2	HA2-23	N	hexa	1	0	1	0	1	0	NA	NA	0	0	NA	1	0	0	1	0	1	4	NA	NA	1.13	0.078	4
NFin	SFIN	HA2	HA2-26	N	hexa	3	0	2	1	0	2	NA	NA	1	3	NA	3	0	0	2	0	0	2.33333	NA	NA	0.27	0.0525	2.33333
NFin	SFIN	HA2	HA2-30	N	hexa	1	2	1	0	1	0	NA	NA	2	2	NA	0	1	0	1	0	0	NA	NA	NA	0.08	0.063	0
NFin	SFIN	HA2	HA2-32	N	hexa	2	1	2	0	2	0	NA	NA	1	1	NA	2	0	2	0	0	2	10	2.5	NA	6.11	1.6735	8.33333
NFin	SFIN	HA2	HA2-33	N	hexa	2	0	1	1	0	1	NA	NA	1	2	NA	1	1	0	1	0	0	5	NA	NA	0.29	0.036	2.5
NFin	SFIN	HA2	HA2-40	N	tetra	2	0	1	1	0	1	NA	NA	1	2	NA	1	1	1	0	0	0	4	1	NA	0.52	0.204	2.5
NFin	SFIN	HA2	HA2-44	N	hexa	3	0	2	1	0	2	NA	NA	1	3	NA	1	2	1	1	0	0	5	8	NA	0.89	0.019	4.33333
NFin	SFIN	HA2	HA2-46	N	hexa	2	1	2	0	2	0	NA	NA	1	1	NA	2	0	1	1	0	2	3.5	2	NA	0.73	0.2155	3
NFin	SFIN	HA2	HA2-5	N	hexa	2	0	2	0	0	2	NA	NA	0	2	NA	1	1	0	2	0	0	1	NA	NA	0.21	0.052	0.5
NFin	SFIN	HA2	HA2-6	N	hexa	3	0	1	2	1	0	NA	NA	2	2	NA	2	1	0	1	0	1	7	NA	NA	1.30667	0.285	4.66667
NFin	SFIN	HA2	HA2-8	N	hexa	3	0	3	0	2	1	NA	NA	0	1	NA	3	0	1	2	0	2	1.66667	1	NA	0.473333	0.307333	2
NFin	SFIN	HA3	HA3-16	N	hexa	1	2	0	1	0	0	NA	NA	3	3	NA	1	0	0	0	0	0	3	NA	NA	1.6	NA	1
NFin	SFIN	HA3	HA3-19	N	hexa	3	0	3	0	2	1	NA	NA	0	1	NA	3	0	1	2	0	2	4.66667	1	NA	1.21333	0.234667	5
NFin	SFIN	HA3	HA3-23	N	hexa	3	1	3	0	2	1	NA	NA	1	2	NA	3	0	2	1	0	2	2.66667	1	NA	1.00333	0.228333	2.5
NFin	SFIN	HA3	HA3-32	N	hexa	3	0	2	1	0	2	NA	NA	1	3	NA	2	1	1	1	0	0	10	3	NA	2.13	4.1305	7.66667
NFin	SFIN	HA3	HA3-35	N	hexa	3	0	3	0	1	2	NA	NA	0	2	NA	2	1	1	2	0	1	6	4	NA	1.17333	0.579	5.33333
NFin	SFIN	HA3	HA3-36	N	hexa	3	0	3	0	2	1	NA	NA	0	1	NA	3	0	2	1	1	1	3	2	2	1.48667	0.340667	5
NFin	SFIN	HA3	HA3-44	N	NA	1	2	1	0	1	0	NA	NA	2	2	NA	0	1	0	1	0	0	NA	NA	NA	1.16	0.214	0
NFin	SFIN	HA3	HA3-47	N	hexa	2	1	2	0	2	0	NA	NA	1	1	NA	2	0	1	1	1	1	4.5	8	1	4.555	0.983	6
NFin	SFIN	HA3	HA3-5	N	hexa	3	0	3	0	2	1	NA	NA	0	1	NA	2	1	1	2	0	2	4	4	NA	1.36367	0.407	4
NFin	NFIN	MS1K	MS1K-1	N	hexa	3	0	3	0	3	0	NA	NA	0	0	NA	3	0	3	0	2	1	11.6667	7.66667	3	6.1	2.92933	21.3333
NFin	NFIN	MS1K	MS1K-10	Y	hexa	3	0	2	1	2	0	NA	NA	1	1	NA	3	0	2	0	1	1	5	4.5	4	2.91333	1.1495	9.33333
NFin	NFIN	MS1K	MS1K-11	Y	NA	3	0	3	0	2	1	NA	NA	0	1	NA	3	0	1	2	1	1	11	5	5	3.58667	1.497	14.3333
NFin	NFIN	MS1K	MS1K-13	N	hexa	3	0	3	0	3	0	NA	NA	0	0	NA	1	2	1	2	0	3	5	9	NA	2.09333	1.00067	4.66667
NFin	NFIN	MS1K	MS1K-16	Y	hexa	3	0	3	0	3	0	NA	NA	0	0	NA	3	0	1	2	2	0	4.66667	5	1	2.71667	0.501333	7
NFin	NFIN	MS1K	MS1K-17	Y	hexa	3	0	3	0	3	0	NA	NA	0	0	NA	3	0	2	1	1	2	4.66667	5	4	4.02	2.00567	9.33333
NFin	NFIN	MS1K	MS1K-18	N	hexa	2	1	2	0	2	0	NA	NA	1	1	NA	2	0	2	0	0	2	4.5	1	NA	1.645	0.269	3.66667
NFin	NFIN	MS1K	MS1K-19	Y	hexa	3	0	3	0	3	0	NA	NA	0	0	NA	3	0	3	0	2	1	14.3333	7	9.5	5.33667	2.01867	27.6667
NFin	NFIN	MS1K	MS1K-23	Y	hexa	3	0	3	0	3	0	NA	NA	0	0	NA	3	0	3	0	1	2	11.3333	9.66667	9	2.63333	0.782	24
NFin	NFIN	MS1K	MS1K-24	Y	hexa	3	0	3	0	3	0	NA	NA	0	0	NA	3	0	3	0	0	2	6	5	NA	3.67333	1.80167	11
NFin	NFIN	MS1K	MS1K-26	N	octo	3	0	3	0	3	0	NA	NA	0	0	NA	3	0	3	0	1	2	7.33333	5	6	3.74333	2.22167	14.3333
NFin	NFIN	MS1K	MS1K-29	N	hexa	2	1	2	0	1	1	NA	NA	1	2	NA	2	0	1	1	1	0	3.5	5	2	1.085	1.2505	4.66667
NFin	NFIN	MS1K	MS1K-3	N	hexa	3	0	3	0	3	0	NA	NA	0	0	NA	3	0	2	1	1	2	5.33333	2.5	1	3.98333	1.60967	7.33333
NFin	NFIN	MS1K	MS1K-31	Y	hexa	3	0	3	0	2	1	NA	NA	0	1	NA	3	0	2	1	2	0	6.66667	19.5	18.5	3.74333	4.46433	32
NFin	NFIN	MS1K	MS1K-35	Y	hexa	2	1	1	1	0	1	NA	NA	2	3	NA	2	0	0	1	0	0	3.5	NA	NA	1.105	0.197	2.33333
NFin	NFIN	MS1K	MS1K-36	N	hexa	2	1	2	0	1	1	NA	NA	1	2	NA	2	0	1	1	0	1	1.5	2	NA	0.855	0.4615	1.66667
NFin	NFIN	MS1K	MS1K-37	N	hexa	3	0	1	2	1	0	NA	NA	2	2	NA	2	1	1	0	1	0	2	5	5	0.503667	1.036	4.66667
NFin	NFIN	MS1K	MS1K-39	Y	hexa	3	0	3	0	2	1	NA	NA	0	1	NA	3	0	1	2	1	1	11	5	1	3.74	0.718667	13
NFin	NFIN	MS1K	MS1K-43	Y	hexa	3	0	3	0	3	0	NA	NA	0	0	NA	3	0	3	0	3	0	16.6667	7.33333	8.66667	9.53	5.625	32.6667
NFin	NFIN	MS1K	MS1K-44	N	hexa	3	0	3	0	2	1	NA	NA	0	1	NA	3	0	1	2	0	2	7	3	NA	2.68333	0.553667	8
NFin	NFIN	MS1K	MS1K-45	N	hexa	3	0	3	0	2	1	NA	NA	0	1	NA	3	0	1	2	1	1	4.66667	2	1	1.32333	0.471	5.66667
NFin	NFIN	MS1K	MS1K-5	N	NA	3	0	3	0	3	0	NA	NA	0	0	NA	3	0	2	1	2	1	4.66667	5.5	4	3.32	1.61567	11
NFin	NFIN	MS1K	MS1K-7	Y	hexa	3	0	3	0	2	1	NA	NA	0	1	NA	3	0	2	1	2	0	17	14	5	8.86	5.21767	29.6667
NFin	NFIN	MS2K	MS2K-1	Y	octo	3	0	3	0	3	0	NA	NA	0	0	NA	2	1	2	1	0	3	6	6	NA	2.63667	2.34367	8
NFin	NFIN	MS2K	MS2K-10	N	hexa	3	0	3	0	2	1	NA	NA	0	1	NA	3	0	2	1	0	2	4.33333	4.5	NA	1.54	0.457667	7.33333
NFin	NFIN	MS2K	MS2K-12	Y	hexa	3	0	3	0	1	2	NA	NA	0	2	NA	3	0	2	1	1	0	6.66667	7.5	3	2.96667	1.067	12.6667
NFin	NFIN	MS2K	MS2K-14	N	hexa	3	0	3	0	3	0	NA	NA	0	0	NA	3	0	1	2	1	2	5.33333	8	1	2.16	0.448	8.33333
NFin	NFIN	MS2K	MS2K-19	Y	hexa	4	0	4	0	3	1	NA	NA	0	1	NA	4	0	1	3	1	2	3.25	1	4	1.095	0.26575	4.5
NFin	NFIN	MS2K	MS2K-21	N	hexa	3	0	3	0	3	0	NA	NA	0	0	NA	3	0	3	0	1	2	7	4.66667	2	3.54333	1.68533	12.3333
NFin	NFIN	MS2K	MS2K-28	Y	hexa	3	0	2	1	2	0	NA	NA	1	1	NA	3	0	2	0	0	2	1.33333	1	NA	0.67	0.3115	2
NFin	NFIN	MS2K	MS2K-31	Y	hexa	2	1	2	0	2	0	NA	NA	1	1	NA	2	0	2	0	1	1	2	1	3	0.775	0.708	3
NFin	NFIN	MS2K	MS2K-33	Y	NA	3	0	3	0	2	1	NA	NA	0	1	NA	3	0	2	1	1	1	4.33333	6.5	4	1.62	1.52733	10
NFin	NFIN	MS2K	MS2K-35	Y	hexa	3	0	3	0	3	0	NA	NA	0	0	NA	3	0	0	3	1	2	6	NA	18	3.04667	2.99467	12
NFin	NFIN	MS2K	MS2K-39	N	hexa	3	0	3	0	2	1	NA	NA	0	1	NA	3	0	2	1	0	1	6.66667	4	NA	2.78	0.684667	9.33333
NFin	NFIN	MS2K	MS2K-43	Y	hexa	2	0	2	0	2	0	NA	NA	0	0	NA	1	1	0	2	0	2	4	NA	NA	0.425	0.148	2
NFin	NFIN	MS2K	MS2K-44	N	hexa	3	0	3	0	3	0	NA	NA	0	0	NA	3	0	1	2	1	2	5	5	3	1.95667	0.431167	7.66667
NFin	NFIN	MS2K	MS2K-49	Y	hexa	2	0	2	0	2	0	NA	NA	0	0	NA	2	0	0	2	1	1	8.5	NA	2	5.015	0.9735	9.5
NFin	NFIN	MS2K	MS2K-5	N	hexa	3	0	3	0	2	1	NA	NA	0	1	NA	3	0	1	2	1	1	6.33333	4	6	2.13667	0.4914	9.66667
NFin	NFIN	MS2K	MS2K-6	N	hexa	2	0	2	0	2	0	NA	NA	0	0	NA	2	0	2	0	0	1	7.5	5.5	NA	1.79	0.7245	13
NFin	SP	SPGD	SPGD-10	N	tetra	0	3	0	0	0	0	NA	NA	3	3	NA	0	0	0	0	0	0	NA	NA	NA	NA	NA	0
NFin	SP	SPGD	SPGD-12	N	tetra	2	1	2	0	2	0	NA	NA	1	1	NA	1	1	0	2	0	2	13	NA	NA	4.855	0.266	4.33333
NFin	SP	SPGD	SPGD-18	Y	tetra	4	1	2	2	1	1	NA	NA	3	4	NA	1	3	0	2	0	1	2	NA	NA	0.16	0.0213	0.4
NFin	SP	SPGD	SPGD-3	Y	tetra	2	1	2	0	1	1	NA	NA	1	2	NA	0	2	0	2	0	1	NA	NA	NA	0.085	0.0845	0
NFin	SP	SPGD	SPGD-31	Y	tetra	2	1	2	0	1	1	NA	NA	1	2	NA	2	0	0	2	0	1	11.5	NA	NA	12.13	1.296	7.66667
NFin	SP	SPGD	SPGD-6	Y	tetra	2	1	1	1	1	0	NA	NA	2	2	NA	2	0	0	1	0	1	1	NA	NA	0.445	0.066	0.666667
NFin	SP	SPGD	SPGD-8	N	tetra	2	1	2	0	2	0	NA	NA	1	1	NA	2	0	1	1	0	2	9	2	NA	6.185	1.63	6.66667
NFin	SP	SPGD	SPGD-9	Y	tetra	2	1	2	0	2	0	NA	NA	1	1	NA	1	1	1	1	1	1	15	2	1	6.51	1.852	6
NFin	SP	SPLV	SPLV-3	Y	tetra	1	2	1	0	0	1	NA	NA	2	3	NA	1	0	0	1	0	0	1	NA	NA	0.22	0.004	0.333333
NFin	SP	SPLV	SPLV-38	N	hexa	3	0	3	0	3	0	NA	NA	0	0	NA	2	1	0	3	0	3	3	NA	NA	0.406667	0.0953333	2
NFin	SP	SPLV	SPLV-39	Y	tetra	2	1	2	0	1	1	NA	NA	1	2	NA	2	0	0	2	0	1	1	NA	NA	0.345	0.0755	0.666667
NFin	SP	SPLV	SPLV-6	Y	hexa	3	0	3	0	2	1	NA	NA	0	1	NA	2	1	1	2	0	2	2.5	1	NA	0.443333	0.201333	2
NFin	SP	SPLV	SPLV-8	Y	tetra	3	0	3	0	2	1	NA	NA	0	1	NA	1	2	0	3	0	2	9	NA	NA	0.473333	0.185667	3
NFin	SP	SPPOR	SPPOR-12	Y	hexa	1	1	0	1	0	0	NA	NA	2	2	NA	1	0	0	0	0	0	2	NA	NA	0.55	NA	1
NFin	SP	SPPOR	SPPOR-13	N	tetra	3	0	3	0	2	1	NA	NA	0	1	NA	1	2	0	3	0	2	1	NA	NA	0.153333	0.0263333	0.333333
NFin	SP	SPPOR	SPPOR-14	Y	octo	2	1	2	0	1	1	NA	NA	1	2	NA	1	1	0	2	0	1	5	NA	NA	0.525	0.0149	1.66667
NFin	SP	SPPOR	SPPOR-15	N	tetra	2	0	2	0	2	0	NA	NA	0	0	NA	2	0	0	2	0	2	3.5	NA	NA	1.24	0.3455	3.5
NFin	SP	SPPOR	SPPOR-16	N	tetra	3	1	2	1	2	0	NA	NA	2	2	NA	0	3	0	2	0	2	NA	NA	NA	0.11	0.123	0
NFin	SP	SPPOR	SPPOR-18	Y	tetra	2	0	2	0	2	0	NA	NA	0	0	NA	2	0	0	2	0	2	3.5	NA	NA	0.695	0.0335	3.5
NFin	SP	SPPOR	SPPOR-20	Y	octo	3	0	3	0	1	2	NA	NA	0	2	NA	0	3	1	2	0	1	NA	1	NA	0.213333	0.102333	0.333333
NFin	SP	SPPOR	SPPOR-21	N	tetra	2	1	2	0	2	0	NA	NA	1	1	NA	1	1	0	2	0	2	1	NA	NA	0.215	0.072	0.333333
NFin	SP	SPPOR	SPPOR-22	N	tetra	2	1	1	1	0	1	NA	NA	2	3	NA	1	1	0	1	0	0	1	NA	NA	0.375	0.064	0.333333
NFin	SP	SPPOR	SPPOR-23	N	tetra	1	2	1	0	1	0	NA	NA	2	2	NA	0	1	0	1	0	1	NA	NA	NA	0.21	0.076	0
NFin	SP	SPPOR	SPPOR-26	Y	NA	2	1	2	0	1	1	NA	NA	1	2	NA	1	1	0	2	0	1	1	NA	NA	0.185	0.0275	0.333333
NFin	SP	SPPOR	SPPOR-28	N	tetra	2	1	2	0	1	1	NA	NA	1	2	NA	2	0	0	2	0	1	5.5	NA	NA	1.765	0.1025	3.66667
NFin	SP	SPPOR	SPPOR-3	Y	tetra	3	0	2	1	1	1	NA	NA	1	2	NA	1	2	1	1	1	0	7	3	1	0.783333	0.4135	3.66667
NFin	SP	SPPOR	SPPOR-32	N	NA	1	1	1	0	1	0	NA	NA	1	1	NA	0	1	0	1	0	1	NA	NA	NA	0.53	0.431	0
NFin	SP	SPPOR	SPPOR-34	Y	octo	2	1	1	1	1	0	NA	NA	2	2	NA	1	1	0	1	0	1	1	NA	NA	0.205	0.056	0.333333
NFin	SP	SPPOR	SPPOR-36	Y	tetra	2	1	1	1	1	0	NA	NA	2	2	NA	0	2	0	1	0	1	NA	NA	NA	0.15	0.079	0
NFin	SP	SPPOR	SPPOR-39	Y	tetra	3	0	2	1	2	0	NA	NA	1	1	NA	0	3	0	2	0	2	NA	NA	NA	0.0366667	0.032	0
NFin	SP	SPPOR	SPPOR-4	Y	tetra	3	0	3	0	2	1	NA	NA	0	1	NA	2	1	0	3	0	2	4.5	NA	NA	0.36	0.119667	3
NFin	SP	SPPOR	SPPOR-40	N	tetra	2	1	2	0	2	0	NA	NA	1	1	NA	1	1	0	2	0	2	1	NA	NA	0.18	0.036	0.333333
NFin	SP	SPPOR	SPPOR-41	N	tetra	3	0	3	0	1	2	NA	NA	0	2	NA	0	3	0	3	0	1	NA	NA	NA	0.466667	0.104333	0
NFin	SP	SPPOR	SPPOR-5	N	tetra	2	1	1	1	1	0	NA	NA	2	2	NA	1	1	0	1	0	1	1	NA	NA	0.22	0.054	0.333333
NFin	SP	SPPOR	SPPOR-6	Y	tetra	2	1	2	0	1	1	NA	NA	1	2	NA	2	0	1	1	0	1	11	2	NA	2.33	0.563	8
NFin	SP	SPPOR	SPPOR-8	N	tetra	0	1	0	0	0	0	NA	NA	1	1	NA	0	0	0	0	0	0	NA	NA	NA	NA	NA	0
NFin	SP	SPPOR	SPPOR-9	N	tetra	3	0	3	0	2	1	NA	NA	0	1	NA	1	2	0	3	0	2	5	NA	NA	0.306667	0.075	1.66667
SFin	FA	FAS1	FAS1-10	Y	hexa	2	0	2	0	1	1	NA	NA	0	1	NA	2	0	0	2	1	0	1	NA	83	13.72	102.214	42.5
SFin	FA	FAS1	FAS1-11	N	hexa	3	0	3	0	3	0	NA	NA	0	0	NA	1	2	0	3	2	1	2	NA	62.5	23.0933	82.7903	42.3333
SFin	FA	FAS1	FAS1-14	N	hexa	1	2	1	0	1	0	NA	NA	2	2	NA	0	1	0	1	1	0	NA	NA	78	28.21	127.09	26
SFin	FA	FAS1	FAS1-16	Y	hexa	3	0	3	0	3	0	NA	NA	0	0	NA	1	2	1	2	2	1	1	1	13	23.8867	124.735	9.33333
SFin	FA	FAS1	FAS1-18	Y	hexa	1	1	1	0	1	0	NA	NA	1	1	NA	1	0	0	1	1	0	1	NA	57	23.82	215.99	29
SFin	FA	FAS1	FAS1-21	Y	hexa	1	0	1	0	1	0	NA	NA	0	0	NA	1	0	0	1	1	0	3	NA	79	24.48	54.59	82
SFin	FA	FAS1	FAS1-22	N	hexa	3	0	3	0	1	2	NA	NA	0	2	NA	1	2	0	3	1	0	1	NA	25	2.96667	2.75867	8.66667
SFin	FA	FAS1	FAS1-23	N	hexa	3	0	3	0	3	0	NA	NA	0	0	NA	1	2	0	3	2	1	5	NA	3.5	19.36	116.393	4
SFin	FA	FAS1	FAS1-25	N	hexa	2	1	1	1	1	0	NA	NA	2	2	NA	1	1	1	0	1	0	4	27	280	7.82	89.765	103.667
SFin	FA	FAS1	FAS1-28	Y	hexa	1	2	1	0	0	1	NA	NA	2	3	NA	1	0	0	1	0	0	7	NA	NA	6.9	0.033	2.33333
SFin	FA	FAS1	FAS1-30	N	hexa	0	1	0	0	0	0	NA	NA	1	1	NA	0	0	0	0	0	0	NA	NA	NA	NA	NA	0
SFin	FA	FAS1	FAS1-32	Y	hexa	3	0	2	1	1	1	NA	NA	1	2	NA	0	3	0	2	0	1	NA	NA	NA	0.833333	2.846	0
SFin	FA	FAS1	FAS1-34	Y	hexa	3	0	3	0	3	0	NA	NA	0	0	NA	0	3	0	3	3	0	NA	NA	10	16.68	48.2073	10
SFin	FA	FAS1	FAS1-35	Y	hexa	3	0	2	1	2	0	NA	NA	1	1	NA	2	1	0	2	2	0	2	NA	38	17.46	45.1105	26.6667
SFin	FA	FAS1	FAS1-4	Y	hexa	2	0	1	1	0	1	NA	NA	1	2	NA	1	1	0	1	0	0	5	NA	NA	1.75	2.471	2.5
SFin	FA	FAS1	FAS1-8	Y	NA	2	0	1	1	1	0	NA	NA	1	1	NA	1	1	0	1	1	0	13	NA	62	8.995	53.051	37.5
SFin	FA	FAS1	FAS1-9	N	hexa	0	1	0	0	0	0	NA	NA	1	1	NA	0	0	0	0	0	0	NA	NA	NA	NA	NA	0
SFin	FA	FAS2	FAS2-15	N	hexa	3	0	2	1	2	0	NA	NA	1	1	NA	1	2	0	2	0	2	2	NA	NA	1.90333	0.2265	0.666667
SFin	FA	FAS2	FAS2-19	Y	hexa	3	0	2	1	1	1	NA	NA	1	2	NA	0	3	0	2	0	1	NA	NA	NA	0.903333	31.009	0
SFin	FA	FAS2	FAS2-2	N	NA	2	0	1	1	1	0	NA	NA	1	1	NA	0	2	0	1	1	0	NA	NA	1	0.195	16.596	0.5
SFin	FA	FAS2	FAS2-21	Y	hexa	2	0	1	1	0	1	NA	NA	1	2	NA	2	0	0	1	0	0	1.5	NA	NA	7.31	2.868	1.5
SFin	FA	FAS2	FAS2-23	Y	NA	1	1	1	0	0	1	NA	NA	1	2	NA	1	0	0	1	0	0	1	NA	NA	0.34	0.079	0.5
SFin	FA	FAS2	FAS2-24	N	hexa	2	1	1	1	0	1	NA	NA	2	3	NA	2	0	0	1	0	0	1.5	NA	NA	1.275	0.556	1
SFin	FA	FAS2	FAS2-25	Y	hexa	2	0	2	0	1	1	NA	NA	0	1	NA	2	0	1	1	1	0	3	2	4	3.745	3.998	6
SFin	FA	FAS2	FAS2-26	Y	hexa	1	1	1	0	1	0	NA	NA	1	1	NA	0	1	0	1	1	0	NA	NA	78	0.13	21.452	39
SFin	FA	FAS2	FAS2-29	Y	hexa	2	0	1	1	1	0	NA	NA	1	1	NA	2	0	0	1	0	1	6	NA	NA	9.625	2.23	6
SFin	FA	FAS2	FAS2-34	N	hexa	1	0	1	0	1	0	NA	NA	0	0	NA	1	0	0	1	0	1	1	NA	NA	0.64	2.395	1
SFin	FA	FAS2	FAS2-38	N	NA	2	1	1	1	0	1	NA	NA	2	3	NA	2	0	0	1	0	0	22	NA	NA	5.57	0.382	14.6667
SFin	FA	FAS2	FAS2-41	Y	hexa	2	0	2	0	0	2	NA	NA	0	2	NA	2	0	0	2	0	0	6.5	NA	NA	3.395	0.0655	6.5
SFin	FA	FAS2	FAS2-42	Y	hexa	1	0	0	1	0	0	NA	NA	1	1	NA	0	1	0	0	0	0	NA	NA	NA	1.07	NA	0
SFin	FA	FAS2	FAS2-43	Y	hexa	0	1	0	0	0	0	NA	NA	1	1	NA	0	0	0	0	0	0	NA	NA	NA	NA	NA	0
SFin	FA	FAS2	FAS2-49	N	tetra	2	0	1	1	1	0	NA	NA	1	1	NA	2	0	0	1	0	1	3.5	NA	NA	1.755	0.224	3.5
SFin	FA	FAS2	FAS2-6	Y	hexa	3	1	3	0	3	0	NA	NA	1	1	NA	0	3	0	3	3	0	NA	NA	11	0.556667	8.208	8.25
SFin	SFIN	HA1	HA1-25	N	hexa	4	0	4	0	3	1	NA	NA	0	1	NA	4	0	3	1	3	0	8	3.66667	22.6667	8.3675	3.0985	27.75
SFin	SFIN	HA1	HA1-27	N	hexa	3	0	3	0	3	0	NA	NA	0	0	NA	3	0	3	0	3	0	18.6667	10.3333	20.3333	3.76333	6.62267	49.3333
SFin	SFIN	HA1	HA1-28	N	hexa	1	1	1	0	1	0	NA	NA	1	1	NA	1	0	1	0	1	0	18	11	217	14.35	61.987	123
SFin	SFIN	HA1	HA1-29	N	hexa	3	0	3	0	3	0	NA	NA	0	0	NA	3	0	0	3	3	0	14.6667	NA	16	11.87	12.1743	30.6667
SFin	SFIN	HA1	HA1-33	N	hexa	3	0	2	1	2	0	NA	NA	1	1	NA	1	2	1	1	2	0	12	5	158	17.4933	96.2805	111
SFin	SFIN	HA1	HA1-34	N	hexa	3	0	3	0	3	0	NA	NA	0	0	NA	3	0	1	2	3	0	10	10	14.3333	4.19	9.588	27.6667
SFin	SFIN	HA2	HA2-11	N	hexa	3	0	2	1	2	0	NA	NA	1	1	NA	3	0	1	1	2	0	9	15	21	3.15333	6.33	28
SFin	SFIN	HA2	HA2-12	N	hexa	3	0	3	0	3	0	NA	NA	0	0	NA	3	0	3	0	3	0	12.3333	40	49	5.64333	15.7017	101.333
SFin	SFIN	HA2	HA2-18	N	hexa	2	0	2	0	2	0	NA	NA	0	0	NA	2	0	2	0	2	0	9	1.5	97	18.53	22.086	107.5
SFin	SFIN	HA2	HA2-19	N	hexa	3	0	3	0	2	1	NA	NA	0	1	NA	3	0	3	0	2	0	10.3333	8.33333	35.5	5.63333	10.6323	42.3333
SFin	SFIN	HA2	HA2-2	N	hexa	3	0	2	1	2	0	NA	NA	1	1	NA	3	0	2	0	2	0	10	4.5	28	4.13	25.5925	31.6667
SFin	SFIN	HA2	HA2-26	N	hexa	3	0	3	0	3	0	NA	NA	0	0	NA	3	0	3	0	3	0	23.6667	63	125.333	8.49667	29.0323	212
SFin	SFIN	HA2	HA2-30	N	hexa	2	0	2	0	2	0	NA	NA	0	0	NA	2	0	1	1	2	0	15	1	10.5	2.9	6.1645	26
SFin	SFIN	HA2	HA2-32	N	hexa	3	0	3	0	3	0	NA	NA	0	0	NA	3	0	3	0	3	0	18	12	90.6667	20.22	34.7007	120.667
SFin	SFIN	HA2	HA2-33	N	hexa	3	0	3	0	1	2	NA	NA	0	2	NA	3	0	0	3	1	0	5.33333	NA	3	1.27667	0.216	6.33333
SFin	SFIN	HA2	HA2-40	N	tetra	2	0	2	0	2	0	NA	NA	0	0	NA	2	0	2	0	2	0	26	4.5	19	4.09	3.1235	49.5
SFin	SFIN	HA2	HA2-44	N	hexa	1	2	1	0	1	0	NA	NA	2	2	NA	0	1	0	1	1	0	NA	NA	1	0.12	0.513	0.333333
SFin	SFIN	HA2	HA2-46	N	hexa	3	0	3	0	3	0	NA	NA	0	0	NA	2	1	2	1	2	1	9.5	35.5	80	12.8667	31.4597	83.3333
SFin	SFIN	HA2	HA2-5	N	hexa	2	0	2	0	2	0	NA	NA	0	0	NA	2	0	1	1	1	1	19	4	44	12.09	8.363	43
SFin	SFIN	HA2	HA2-6	N	hexa	2	1	2	0	2	0	NA	NA	1	1	NA	1	1	2	0	1	1	12	1.5	2	1.445	1.784	5.66667
SFin	SFIN	HA2	HA2-8	N	hexa	3	0	3	0	3	0	NA	NA	0	0	NA	3	0	2	1	3	0	15.3333	2	10	15.1	3.511	26.6667
SFin	SFIN	HA3	HA3-16	N	hexa	3	0	1	2	1	0	NA	NA	2	2	NA	1	2	0	1	1	0	1	NA	28	0.696667	16.207	9.66667
SFin	SFIN	HA3	HA3-19	N	hexa	3	0	3	0	2	1	NA	NA	0	1	NA	3	0	1	2	2	0	11	1	5.5	11.0433	1.60333	15
SFin	SFIN	HA3	HA3-23	N	hexa	2	2	1	1	1	0	NA	NA	3	3	NA	2	0	1	0	1	0	1	1	140	1.805	22.578	35.75
SFin	SFIN	HA3	HA3-32	N	hexa	3	0	2	1	1	1	NA	NA	1	2	NA	3	0	1	1	1	0	5.33333	1	32	7.72333	2.2715	16.3333
SFin	SFIN	HA3	HA3-35	N	hexa	3	0	1	2	1	0	NA	NA	2	2	NA	2	1	0	1	1	0	3.5	NA	11	1.96	1.554	6
SFin	SFIN	HA3	HA3-36	N	hexa	3	0	3	0	3	0	NA	NA	0	0	NA	3	0	1	2	2	1	14	20	53.5	7.51333	10.8247	56.3333
SFin	SFIN	HA3	HA3-44	N	NA	2	1	1	1	1	0	NA	NA	2	2	NA	2	0	1	0	1	0	10	8	4	4.855	3.408	10.6667
SFin	SFIN	HA3	HA3-47	N	hexa	3	0	3	0	3	0	NA	NA	0	0	NA	3	0	1	2	3	0	12	3	46.3333	8.57333	9.13967	59.3333
SFin	SFIN	HA3	HA3-5	N	hexa	3	0	2	1	2	0	NA	NA	1	1	NA	2	1	1	1	1	1	5	2	6	8.24333	1.347	6
SFin	NFIN	MS1K	MS1K-1	N	hexa	2	0	2	0	2	0	NA	NA	0	0	NA	2	0	0	2	2	0	5.5	NA	10.5	7	12.6805	16
SFin	NFIN	MS1K	MS1K-10	Y	hexa	3	0	3	0	3	0	NA	NA	0	0	NA	3	0	3	0	3	0	15.3333	25.3333	99.6667	23.1633	54.9483	140.333
SFin	NFIN	MS1K	MS1K-11	Y	NA	3	0	3	0	3	0	NA	NA	0	0	NA	3	0	2	1	3	0	15	118	134	18.57	78.018	227.667
SFin	NFIN	MS1K	MS1K-13	N	hexa	3	0	2	1	2	0	NA	NA	1	1	NA	3	0	0	2	2	0	3	NA	35	12.7533	11.894	26.3333
SFin	NFIN	MS1K	MS1K-16	Y	hexa	3	0	3	0	3	0	NA	NA	0	0	NA	3	0	2	1	3	0	20	16.5	14	10.5267	13.404	45
SFin	NFIN	MS1K	MS1K-17	Y	hexa	2	0	2	0	2	0	NA	NA	0	0	NA	1	1	1	1	2	0	6	19	19.5	11.97	58.301	32
SFin	NFIN	MS1K	MS1K-18	N	hexa	3	0	3	0	2	1	NA	NA	0	1	NA	3	0	0	3	2	0	5.66667	NA	2	5.90333	1.855	7
SFin	NFIN	MS1K	MS1K-19	Y	hexa	2	0	2	0	2	0	NA	NA	0	0	NA	1	1	1	1	1	1	10	3	70	6.515	9.4105	41.5
SFin	NFIN	MS1K	MS1K-23	Y	hexa	3	0	3	0	3	0	NA	NA	0	0	NA	3	0	2	1	3	0	9.66667	17	130.333	14.0033	23.6397	151.333
SFin	NFIN	MS1K	MS1K-24	Y	hexa	3	0	3	0	3	0	NA	NA	0	0	NA	2	1	2	1	3	0	3.5	18.5	86.6667	10.9433	37.0333	101.333
SFin	NFIN	MS1K	MS1K-26	N	octo	2	0	1	1	1	0	NA	NA	1	1	NA	2	0	0	1	1	0	12.5	NA	16	18.955	44.587	20.5
SFin	NFIN	MS1K	MS1K-29	N	hexa	3	0	3	0	3	0	NA	NA	0	0	NA	1	2	0	3	0	3	1	NA	NA	4.27	2.905	0.333333
SFin	NFIN	MS1K	MS1K-3	N	hexa	3	0	3	0	3	0	NA	NA	0	0	NA	2	1	0	3	3	0	2	NA	3.66667	5.33667	3.632	5
SFin	NFIN	MS1K	MS1K-31	Y	hexa	2	1	1	1	1	0	NA	NA	2	2	NA	1	1	0	1	1	0	3	NA	3	2.43	0.265	2
SFin	NFIN	MS1K	MS1K-35	Y	hexa	2	0	2	0	2	0	NA	NA	0	0	NA	1	1	0	2	0	2	2	NA	NA	5.62	2.807	1
SFin	NFIN	MS1K	MS1K-36	N	hexa	2	0	2	0	2	0	NA	NA	0	0	NA	2	0	0	2	2	0	8	NA	4	8.23	7.581	12
SFin	NFIN	MS1K	MS1K-37	N	hexa	3	0	2	1	2	0	NA	NA	1	1	NA	3	0	0	2	0	2	6.33333	NA	NA	5.29333	1.762	6.33333
SFin	NFIN	MS1K	MS1K-39	Y	hexa	3	0	3	0	3	0	NA	NA	0	0	NA	3	0	3	0	3	0	18	3.66667	79	17.7433	32.491	100.667
SFin	NFIN	MS1K	MS1K-43	Y	hexa	3	0	3	0	1	2	NA	NA	0	2	NA	3	0	1	2	1	0	1.66667	1	58	19.3533	10.4863	21.3333
SFin	NFIN	MS1K	MS1K-44	N	hexa	2	0	2	0	2	0	NA	NA	0	0	NA	2	0	1	1	2	0	10	1	15.5	8.115	22.019	26
SFin	NFIN	MS1K	MS1K-45	N	hexa	3	0	2	1	2	0	NA	NA	1	1	NA	3	0	0	2	2	0	5	NA	6	7.06667	2.098	9
SFin	NFIN	MS1K	MS1K-5	N	NA	3	0	3	0	3	0	NA	NA	0	0	NA	3	0	1	2	2	1	11.6667	1	67.5	22.53	24.0283	57
SFin	NFIN	MS1K	MS1K-7	Y	hexa	3	0	3	0	3	0	NA	NA	0	0	NA	3	0	1	2	2	1	9.66667	1	3.5	10.7367	0.464	12.3333
SFin	NFIN	MS2K	MS2K-1	Y	octo	2	0	1	1	1	0	NA	NA	1	1	NA	1	1	0	1	0	1	3	NA	NA	11.24	0.132	1.5
SFin	NFIN	MS2K	MS2K-10	N	hexa	3	0	3	0	3	0	NA	NA	0	0	NA	2	1	0	3	1	2	6	NA	6	12.6067	7.65047	6
SFin	NFIN	MS2K	MS2K-12	Y	hexa	3	0	3	0	2	1	NA	NA	0	1	NA	3	0	0	3	2	0	5	NA	3.5	16.3567	1.581	7.33333
SFin	NFIN	MS2K	MS2K-14	N	hexa	3	0	2	1	2	0	NA	NA	1	1	NA	2	1	0	2	1	1	11.5	NA	54	7.38667	10.038	25.6667
SFin	NFIN	MS2K	MS2K-19	Y	hexa	2	0	2	0	2	0	NA	NA	0	0	NA	2	0	0	2	1	1	11	NA	34	8.18	6.0375	28
SFin	NFIN	MS2K	MS2K-21	N	hexa	3	0	1	2	1	0	NA	NA	2	2	NA	2	1	0	1	0	1	8	NA	NA	9.42	0.219	5.33333
SFin	NFIN	MS2K	MS2K-27	N	NA	2	0	1	1	1	0	NA	NA	1	1	NA	1	1	0	1	0	1	3	NA	NA	0.01	0.06	1.5
SFin	NFIN	MS2K	MS2K-28	Y	hexa	3	0	3	0	3	0	NA	NA	0	0	NA	3	0	0	3	3	0	10	NA	12.6667	20.2267	7.03167	22.6667
SFin	NFIN	MS2K	MS2K-31	Y	hexa	3	0	3	0	3	0	NA	NA	0	0	NA	3	0	0	3	3	0	7	NA	35	23.3733	23.9763	42
SFin	NFIN	MS2K	MS2K-33	Y	NA	3	0	2	1	2	0	NA	NA	1	1	NA	3	0	0	2	0	2	7.66667	NA	NA	20.94	0.7745	7.66667
SFin	NFIN	MS2K	MS2K-35	Y	hexa	3	0	2	1	2	0	NA	NA	1	1	NA	3	0	1	1	2	0	22.3333	1	150.5	16.9667	51.107	123
SFin	NFIN	MS2K	MS2K-39	N	hexa	3	0	2	1	2	0	NA	NA	1	1	NA	2	0	0	2	1	1	6.5	NA	5	3.84	6.81	6
SFin	NFIN	MS2K	MS2K-43	Y	hexa	3	0	3	0	3	0	NA	NA	0	0	NA	2	1	0	3	2	1	17.5	NA	24	10.51	6.41233	27.6667
SFin	NFIN	MS2K	MS2K-44	N	hexa	2	1	2	0	2	0	NA	NA	1	1	NA	2	0	0	2	1	1	1	NA	37	2.26	2.375	13
SFin	NFIN	MS2K	MS2K-49	Y	hexa	3	0	2	1	2	0	NA	NA	1	1	NA	3	0	2	0	1	1	5.33333	1.5	4	9.76667	4.454	7.66667
SFin	NFIN	MS2K	MS2K-5	N	hexa	3	0	3	0	3	0	NA	NA	0	0	NA	3	0	0	3	2	1	9	NA	20	6.89333	7.56733	22.3333
SFin	NFIN	MS2K	MS2K-6	N	hexa	3	0	3	0	3	0	NA	NA	0	0	NA	3	0	0	3	2	1	2	NA	80	6.67	8.413	55.3333
SFin	SP	SPGD	SPGD-10	N	tetra	2	1	1	1	1	0	NA	NA	2	2	NA	1	1	0	1	1	0	1	NA	2	1.35	0.0836	1
SFin	SP	SPGD	SPGD-12	N	tetra	2	1	0	2	0	0	NA	NA	3	3	NA	2	0	0	0	0	0	8	NA	NA	3.525	NA	5.33333
SFin	SP	SPGD	SPGD-18	Y	tetra	5	0	4	1	3	1	NA	NA	1	2	NA	5	0	3	1	3	0	11.2	5.66667	10	9.616	1.18975	20.6
SFin	SP	SPGD	SPGD-3	Y	tetra	2	0	2	0	2	0	NA	NA	0	0	NA	1	1	2	0	1	1	10	2	4	2.09	3.225	9
SFin	SP	SPGD	SPGD-31	Y	tetra	3	0	3	0	3	0	NA	NA	0	0	NA	2	1	2	1	2	1	10.5	5	34.5	8.76333	7.371	33.3333
SFin	SP	SPGD	SPGD-6	Y	tetra	3	0	3	0	3	0	NA	NA	0	0	NA	3	0	1	2	3	0	13.3333	1	12.3333	7.88	0.810333	26
SFin	SP	SPGD	SPGD-8	N	tetra	3	0	2	1	2	0	NA	NA	1	1	NA	2	1	0	2	2	0	26.5	NA	25.5	4.65	3.181	34.6667
SFin	SP	SPGD	SPGD-9	Y	tetra	3	0	1	2	1	0	NA	NA	2	2	NA	3	0	0	1	1	0	7	NA	3	1.15	0.223	8
SFin	SP	SPLV	SPLV-18	Y	tetra	1	0	0	1	0	0	NA	NA	1	1	NA	1	0	0	0	0	0	8	NA	NA	5.3	NA	8
SFin	SP	SPLV	SPLV-3	Y	tetra	3	0	2	1	2	0	NA	NA	1	1	NA	3	0	0	2	1	1	7.66667	NA	12	1.09333	0.1045	11.6667
SFin	SP	SPLV	SPLV-38	N	hexa	2	1	1	1	1	0	NA	NA	2	2	NA	2	0	1	0	1	0	5	6	1	0.77	0.886	5.66667
SFin	SP	SPLV	SPLV-39	Y	tetra	2	1	1	1	1	0	NA	NA	2	2	NA	1	1	0	1	0	1	4	NA	NA	0.245	3.804	1.33333
SFin	SP	SPLV	SPLV-6	Y	hexa	3	0	0	3	0	0	NA	NA	3	3	NA	3	0	0	0	0	0	18.3333	NA	NA	2.96667	NA	18.3333
SFin	SP	SPLV	SPLV-8	Y	tetra	3	0	2	1	0	2	NA	NA	1	3	NA	3	0	0	2	0	0	6.66667	NA	NA	1.24667	0.0783	6.66667
SFin	SP	SPPOR	SPPOR-12	Y	hexa	2	1	2	0	2	0	NA	NA	1	1	NA	2	0	2	0	1	1	12	1.5	43	12.85	1.5335	23.3333
SFin	SP	SPPOR	SPPOR-13	N	tetra	2	0	2	0	1	1	NA	NA	0	1	NA	2	0	0	2	1	0	7.5	NA	1	1.23	0.3	8
SFin	SP	SPPOR	SPPOR-14	Y	octo	3	0	2	1	2	0	NA	NA	1	1	NA	2	1	0	2	2	0	9	NA	7	7.38667	0.235	10.6667
SFin	SP	SPPOR	SPPOR-15	N	tetra	1	1	1	0	1	0	NA	NA	1	1	NA	1	0	1	0	1	0	9	3	33	2.51	1.424	22.5
SFin	SP	SPPOR	SPPOR-16	N	tetra	3	0	3	0	3	0	NA	NA	0	0	NA	3	0	1	2	3	0	4	2	13.6667	0.89	3.12267	18.3333
SFin	SP	SPPOR	SPPOR-18	Y	tetra	3	0	2	1	2	0	NA	NA	1	1	NA	2	1	1	1	1	1	6	5	20	0.76	0.76	12.3333
SFin	SP	SPPOR	SPPOR-20	Y	octo	2	1	1	1	1	0	NA	NA	2	2	NA	2	0	0	1	1	0	3	NA	11	1.235	1.64	5.66667
SFin	SP	SPPOR	SPPOR-21	N	tetra	2	0	2	0	2	0	NA	NA	0	0	NA	2	0	1	1	1	1	10.5	4	23	2.98	0.8165	24
SFin	SP	SPPOR	SPPOR-22	N	tetra	3	0	2	1	2	0	NA	NA	1	1	NA	3	0	1	1	2	0	27.3333	7	34.5	19.45	7.024	52.6667
SFin	SP	SPPOR	SPPOR-23	N	tetra	2	0	2	0	2	0	NA	NA	0	0	NA	2	0	0	2	2	0	8	NA	13	11.83	0.1535	21
SFin	SP	SPPOR	SPPOR-25	Y	tetra	1	0	1	0	1	0	NA	NA	0	0	NA	1	0	0	1	0	1	2	NA	NA	1.8	0.473	2
SFin	SP	SPPOR	SPPOR-26	Y	NA	3	0	3	0	3	0	NA	NA	0	0	NA	3	0	3	0	3	0	9	10	26.6667	2.23667	3.70133	45.6667
SFin	SP	SPPOR	SPPOR-28	N	tetra	2	1	0	2	0	0	NA	NA	3	3	NA	2	0	0	0	0	0	12	NA	NA	15.655	NA	8
SFin	SP	SPPOR	SPPOR-3	Y	tetra	3	0	3	0	2	1	NA	NA	0	1	NA	3	0	3	0	2	0	13.6667	3	10	5.57333	1.74633	23.3333
SFin	SP	SPPOR	SPPOR-32	N	NA	2	0	2	0	2	0	NA	NA	0	0	NA	2	0	2	0	2	0	13.5	7.5	46.5	2.79	6.203	67.5
SFin	SP	SPPOR	SPPOR-34	Y	octo	2	0	0	2	0	0	NA	NA	2	2	NA	2	0	0	0	0	0	6.5	NA	NA	1.19	NA	6.5
SFin	SP	SPPOR	SPPOR-36	Y	tetra	2	0	2	0	1	1	NA	NA	0	1	NA	2	0	1	1	1	0	4.5	2	71	1.705	4.19	41
SFin	SP	SPPOR	SPPOR-39	Y	tetra	3	0	2	1	2	0	NA	NA	1	1	NA	3	0	2	0	1	1	13	4	22	1.47667	0.568	23
SFin	SP	SPPOR	SPPOR-4	Y	tetra	3	0	3	0	2	1	NA	NA	0	1	NA	3	0	0	3	2	0	24.3333	NA	21.5	3.27667	3.32433	38.6667
SFin	SP	SPPOR	SPPOR-40	N	tetra	0	2	0	0	0	0	NA	NA	2	2	NA	0	0	0	0	0	0	NA	NA	NA	NA	NA	0
SFin	SP	SPPOR	SPPOR-41	N	tetra	3	0	3	0	3	0	NA	NA	0	0	NA	2	1	0	3	2	1	4.5	NA	1	0.396667	0.235333	3.66667
SFin	SP	SPPOR	SPPOR-5	N	tetra	3	0	1	2	1	0	NA	NA	2	2	NA	2	1	0	1	0	1	2	NA	NA	0.383333	0.59	1.33333
SFin	SP	SPPOR	SPPOR-6	Y	tetra	3	0	3	0	3	0	NA	NA	0	0	NA	3	0	2	1	2	1	18	29.5	110.5	1.98333	5.596	111.333
SFin	SP	SPPOR	SPPOR-8	N	tetra	2	1	1	1	1	0	NA	NA	2	2	NA	2	0	0	1	0	1	3	NA	NA	8.875	0.047	2
SFin	SP	SPPOR	SPPOR-9	N	tetra	3	0	1	2	1	0	NA	NA	2	2	NA	3	0	0	1	1	0	14.3333	NA	1	9.56667	0.136	14.6667
Faroe	FA	FAS1	FAS1-10	Y	hexa	1	0	1	0	1	0	NA	NA	0	0	NA	0	1	1	0	1	0	NA	1	1	2.24	2.37	2
Faroe	FA	FAS1	FAS1-11	N	hexa	1	1	1	0	1	0	NA	NA	1	1	NA	0	1	1	0	0	1	NA	1	NA	0.49	2.62	0.5
Faroe	FA	FAS1	FAS1-14	N	hexa	2	0	0	2	0	0	NA	NA	2	2	NA	0	2	0	0	0	0	NA	NA	NA	0.135	NA	0
Faroe	FA	FAS1	FAS1-16	Y	hexa	3	0	3	0	3	0	NA	NA	0	0	NA	0	3	3	0	2	1	NA	6.33333	5.5	4.77333	15.03	10
Faroe	FA	FAS1	FAS1-18	Y	hexa	0	1	0	0	0	0	NA	NA	1	1	NA	0	0	0	0	0	0	NA	NA	NA	NA	NA	0
Faroe	FA	FAS1	FAS1-21	Y	hexa	2	2	2	0	2	0	NA	NA	2	2	NA	2	0	1	1	0	2	2.5	5	NA	2.295	6.02	2.5
Faroe	FA	FAS1	FAS1-22	N	hexa	1	2	0	1	0	0	NA	NA	3	3	NA	1	0	0	0	0	0	1	NA	NA	1.24	NA	0.333333
Faroe	FA	FAS1	FAS1-23	N	hexa	2	1	2	0	2	0	NA	NA	1	1	NA	1	1	0	2	2	0	2	NA	3	15.83	46.855	2.66667
Faroe	FA	FAS1	FAS1-25	N	hexa	2	1	2	0	1	1	NA	NA	1	2	NA	1	1	2	0	1	0	9	5.5	1	1.83	6.65	7
Faroe	FA	FAS1	FAS1-28	Y	hexa	1	2	1	0	1	0	NA	NA	2	2	NA	1	0	1	0	0	1	4	5	NA	0.58	5.48	3
Faroe	FA	FAS1	FAS1-32	Y	hexa	0	2	0	0	0	0	NA	NA	2	2	NA	0	0	0	0	0	0	NA	NA	NA	NA	NA	0
Faroe	FA	FAS1	FAS1-34	Y	hexa	1	2	1	0	1	0	NA	NA	2	2	NA	1	0	1	0	1	0	3	8	6	9.53	90.37	5.66667
Faroe	FA	FAS1	FAS1-35	Y	hexa	2	0	2	0	2	0	NA	NA	0	0	NA	0	2	1	1	0	2	NA	2	NA	3.74	34.99	1
Faroe	FA	FAS1	FAS1-39	N	hexa	1	0	1	0	1	0	NA	NA	0	0	NA	1	0	1	0	1	0	4	7	5	5.94	12.19	16
Faroe	FA	FAS1	FAS1-4	Y	hexa	0	1	0	0	0	0	NA	NA	1	1	NA	0	0	0	0	0	0	NA	NA	NA	NA	NA	0
Faroe	FA	FAS1	FAS1-8	Y	NA	2	1	2	0	1	1	NA	NA	1	2	NA	1	1	0	2	0	1	1	NA	NA	2.78	6.72	0.333333
Faroe	FA	FAS1	FAS1-9	N	hexa	0	1	0	0	0	0	NA	NA	1	1	NA	0	0	0	0	0	0	NA	NA	NA	NA	NA	0
Faroe	FA	FAS2	FAS2-15	N	hexa	2	0	2	0	2	0	NA	NA	0	0	NA	1	1	2	0	2	0	12	9.5	9.5	3.985	5.58	25
Faroe	FA	FAS2	FAS2-19	Y	hexa	1	0	1	0	1	0	NA	NA	0	0	NA	1	0	1	0	0	1	1	1	NA	3.08	4.58	2
Faroe	FA	FAS2	FAS2-2	N	NA	0	1	0	0	0	0	NA	NA	1	1	NA	0	0	0	0	0	0	NA	NA	NA	NA	NA	0
Faroe	FA	FAS2	FAS2-21	Y	hexa	2	0	2	0	2	0	NA	NA	0	0	NA	2	0	0	2	0	2	2.5	NA	NA	2.37	10.68	2.5
Faroe	FA	FAS2	FAS2-23	Y	NA	3	0	2	1	2	0	NA	NA	1	1	NA	3	0	3	0	2	0	6.66667	12	5	4.99667	4.75	22
Faroe	FA	FAS2	FAS2-24	N	hexa	1	1	1	0	1	0	NA	NA	1	1	NA	1	0	0	1	0	1	2	NA	NA	0.54	0.23	1
Faroe	FA	FAS2	FAS2-25	Y	hexa	1	0	1	0	1	0	NA	NA	0	0	NA	1	0	1	0	1	0	1	4	8	4.05	6.47	13
Faroe	FA	FAS2	FAS2-26	Y	hexa	2	0	0	2	0	0	NA	NA	2	2	NA	2	0	0	0	0	0	4.5	NA	NA	0.765	NA	4.5
Faroe	FA	FAS2	FAS2-29	Y	hexa	1	1	1	0	1	0	NA	NA	1	1	NA	0	1	0	1	0	1	NA	NA	NA	0.66	4.73	0
Faroe	FA	FAS2	FAS2-34	N	hexa	1	0	1	0	1	0	NA	NA	0	0	NA	1	0	0	1	1	0	1	NA	12	1.53	6.62	13
Faroe	FA	FAS2	FAS2-38	N	NA	3	0	2	1	2	0	NA	NA	1	1	NA	3	0	1	1	0	2	5.66667	2	NA	1.87333	2.335	6.33333
Faroe	FA	FAS2	FAS2-41	Y	hexa	2	0	2	0	2	0	NA	NA	0	0	NA	2	0	2	0	2	0	10.5	30.5	5	3.5	5.985	46
Faroe	FA	FAS2	FAS2-42	Y	hexa	1	0	1	0	1	0	NA	NA	0	0	NA	1	0	1	0	1	0	12	9	3	3.56	0.1	24
Faroe	FA	FAS2	FAS2-43	Y	hexa	1	0	1	0	1	0	NA	NA	0	0	NA	0	1	0	1	0	1	NA	NA	NA	0.63	2.1	0
Faroe	FA	FAS2	FAS2-49	N	tetra	3	0	0	3	0	0	NA	NA	3	3	NA	2	1	0	0	0	0	3	NA	NA	0.713333	NA	2
Faroe	FA	FAS2	FAS2-8	N	hexa	0	1	0	0	0	0	NA	NA	1	1	NA	0	0	0	0	0	0	NA	NA	NA	NA	NA	0
Faroe	SFIN	HA1	HA1-25	N	hexa	2	0	2	0	2	0	NA	NA	0	0	NA	1	1	1	1	2	0	6	4	10	3.62	1.325	15
Faroe	SFIN	HA1	HA1-27	N	hexa	3	0	3	0	3	0	NA	NA	0	0	NA	2	1	2	1	2	1	6	2.5	17	1.02333	1.92667	17
Faroe	SFIN	HA1	HA1-28	N	hexa	3	0	2	1	2	0	NA	NA	1	1	NA	1	2	1	1	2	0	1	6	17	0.933333	7.93	13.6667
Faroe	SFIN	HA1	HA1-29	N	hexa	3	0	3	0	3	0	NA	NA	0	0	NA	3	0	3	0	3	0	3.66667	7	6.66667	2.68	6.47333	17.3333
Faroe	SFIN	HA1	HA1-33	N	hexa	3	0	2	1	2	0	NA	NA	1	1	NA	3	0	1	1	0	2	3.66667	1	NA	0.373333	0.645	4
Faroe	SFIN	HA1	HA1-34	N	hexa	3	0	3	0	3	0	NA	NA	0	0	NA	3	0	2	1	3	0	5.66667	7	7.66667	2.15	5.65	18
Faroe	SFIN	HA2	HA2-11	N	hexa	3	0	3	0	3	0	NA	NA	0	0	NA	2	1	1	2	3	0	1	4	3	0.5	2.39	5
Faroe	SFIN	HA2	HA2-12	N	hexa	3	0	3	0	3	0	NA	NA	0	0	NA	2	1	3	0	3	0	3	3.33333	4	0.173333	0.873333	9.33333
Faroe	SFIN	HA2	HA2-18	N	hexa	3	0	3	0	3	0	NA	NA	0	0	NA	3	0	3	0	3	0	2	25.6667	27.3333	1.20667	6.63333	55
Faroe	SFIN	HA2	HA2-19	N	hexa	3	0	3	0	3	0	NA	NA	0	0	NA	2	1	2	1	3	0	5.5	22.5	19.6667	2.68333	7.85667	38.3333
Faroe	SFIN	HA2	HA2-2	N	hexa	3	0	3	0	3	0	NA	NA	0	0	NA	1	2	3	0	2	1	6	8	13	0.953333	2.44667	18.6667
Faroe	SFIN	HA2	HA2-26	N	hexa	3	0	3	0	3	0	NA	NA	0	0	NA	3	0	3	0	3	0	2	5	15.3333	2.21	6.41667	22.3333
Faroe	SFIN	HA2	HA2-30	N	hexa	3	0	3	0	3	0	NA	NA	0	0	NA	3	0	3	0	3	0	5	8.66667	13.6667	0.796667	1.99667	27.3333
Faroe	SFIN	HA2	HA2-32	N	hexa	3	0	3	0	3	0	NA	NA	0	0	NA	1	2	3	0	3	0	1	6.66667	20.6667	1.11667	7.25667	27.6667
Faroe	SFIN	HA2	HA2-33	N	hexa	3	0	3	0	3	0	NA	NA	0	0	NA	2	1	0	3	2	1	4.5	NA	2.5	0.216667	1.04333	4.66667
Faroe	SFIN	HA2	HA2-40	N	tetra	1	0	1	0	1	0	NA	NA	0	0	NA	0	1	1	0	1	0	NA	7	3	1.35	4.25	10
Faroe	SFIN	HA2	HA2-44	N	hexa	2	1	1	1	0	1	NA	NA	2	3	NA	1	1	0	1	0	0	1	NA	NA	0.155	0.58	0.333333
Faroe	SFIN	HA2	HA2-46	N	hexa	3	0	2	1	2	0	NA	NA	1	1	NA	2	1	2	0	2	0	2.5	6.5	19.5	3.83	12.14	19
Faroe	SFIN	HA2	HA2-5	N	hexa	3	0	3	0	3	0	NA	NA	0	0	NA	3	0	3	0	3	0	5.33333	21.6667	33.3333	2.35333	7.17	60.3333
Faroe	SFIN	HA2	HA2-6	N	hexa	3	0	2	1	2	0	NA	NA	1	1	NA	3	0	2	0	1	1	3.33333	4	1	0.776667	2.01	6.33333
Faroe	SFIN	HA2	HA2-8	N	hexa	3	0	2	1	2	0	NA	NA	1	1	NA	2	1	2	0	2	0	8.5	14	26	0.836667	5.355	32.3333
Faroe	SFIN	HA3	HA3-16	N	hexa	3	0	2	1	2	0	NA	NA	1	1	NA	1	2	0	2	1	1	2	NA	1	1.19	2.66	1
Faroe	SFIN	HA3	HA3-19	N	hexa	3	0	3	0	3	0	NA	NA	0	0	NA	2	1	3	0	3	0	4	2.33333	5	1.02667	0.803333	10
Faroe	SFIN	HA3	HA3-23	N	hexa	1	1	1	0	1	0	NA	NA	1	1	NA	1	0	1	0	0	1	3	1	NA	0.6	0.1	2
Faroe	SFIN	HA3	HA3-32	N	hexa	3	0	3	0	3	0	NA	NA	0	0	NA	2	1	3	0	3	0	2.5	6	13.3333	2.74	3.96667	21
Faroe	SFIN	HA3	HA3-35	N	hexa	3	0	3	0	3	0	NA	NA	0	0	NA	3	0	1	2	2	1	5.33333	1	6.5	1.52333	1.82667	10
Faroe	SFIN	HA3	HA3-36	N	hexa	3	0	3	0	3	0	NA	NA	0	0	NA	3	0	2	1	3	0	2	3	4	1.08333	2.39	8
Faroe	SFIN	HA3	HA3-44	N	NA	1	2	1	0	1	0	NA	NA	2	2	NA	1	0	0	1	1	0	3	NA	3	0.85	2.57	2
Faroe	SFIN	HA3	HA3-47	N	hexa	3	0	3	0	3	0	NA	NA	0	0	NA	2	1	3	0	2	1	2.5	3.33333	21.5	1.47333	4.68	19.3333
Faroe	SFIN	HA3	HA3-5	N	hexa	3	0	2	1	2	0	NA	NA	1	1	NA	1	2	2	0	2	0	1	1	3.5	0.513333	1.065	3.33333
Faroe	NFIN	MS1K	MS1K-1	N	hexa	3	0	3	0	3	0	NA	NA	0	0	NA	3	0	2	1	3	0	2.33333	4.5	4.33333	1.30667	3.64667	9.66667
Faroe	NFIN	MS1K	MS1K-10	Y	hexa	3	0	3	0	3	0	NA	NA	0	0	NA	3	0	2	1	2	1	4	8.5	12	1.48667	4.68667	17.6667
Faroe	NFIN	MS1K	MS1K-11	Y	NA	3	0	3	0	3	0	NA	NA	0	0	NA	3	0	2	1	2	1	3.33333	6	6.5	2.46	14.6133	11.6667
Faroe	NFIN	MS1K	MS1K-13	N	hexa	1	1	1	0	1	0	NA	NA	1	1	NA	1	0	0	1	1	0	2	NA	1	0.73	1.87	1.5
Faroe	NFIN	MS1K	MS1K-16	Y	hexa	3	0	3	0	3	0	NA	NA	0	0	NA	3	0	2	1	3	0	2	3	2.33333	0.99	2.18667	6.33333
Faroe	NFIN	MS1K	MS1K-17	Y	hexa	3	0	3	0	3	0	NA	NA	0	0	NA	3	0	3	0	3	0	4.66667	2.33333	2.33333	0.923333	5.21333	9.33333
Faroe	NFIN	MS1K	MS1K-18	N	hexa	2	1	2	0	1	1	NA	NA	1	2	NA	1	1	1	1	1	0	3	8	5	0.68	4.165	5.33333
Faroe	NFIN	MS1K	MS1K-19	Y	hexa	3	0	2	1	2	0	NA	NA	1	1	NA	2	1	0	2	0	2	1	NA	NA	0.53	3.275	0.666667
Faroe	NFIN	MS1K	MS1K-23	Y	hexa	3	0	3	0	3	0	NA	NA	0	0	NA	3	0	3	0	3	0	2.66667	5	2	1.25	11.1033	9.66667
Faroe	NFIN	MS1K	MS1K-24	Y	hexa	2	1	1	1	1	0	NA	NA	2	2	NA	2	0	1	0	0	1	7	8	NA	1.105	1.97	7.33333
Faroe	NFIN	MS1K	MS1K-26	N	octo	3	0	2	1	2	0	NA	NA	1	1	NA	2	1	2	0	2	0	3.5	6	5.5	1.96	0.59	10
Faroe	NFIN	MS1K	MS1K-29	N	hexa	2	1	2	0	2	0	NA	NA	1	1	NA	2	0	2	0	2	0	9.5	5.5	2.5	1.3	3.325	11.6667
Faroe	NFIN	MS1K	MS1K-3	N	hexa	2	1	2	0	2	0	NA	NA	1	1	NA	1	1	1	1	1	1	2	3	1	2.23	8.03	2
Faroe	NFIN	MS1K	MS1K-31	Y	hexa	1	2	1	0	1	0	NA	NA	2	2	NA	1	0	1	0	1	0	3	4	1	1.38	1.63	2.66667
Faroe	NFIN	MS1K	MS1K-35	Y	hexa	3	0	3	0	3	0	NA	NA	0	0	NA	2	1	2	1	3	0	3.5	8.5	3.33333	2.42	22.34	11.3333
Faroe	NFIN	MS1K	MS1K-36	N	hexa	3	0	2	1	2	0	NA	NA	1	1	NA	1	2	1	1	2	0	2	4	7.5	0.846667	3.5	7
Faroe	NFIN	MS1K	MS1K-37	N	hexa	2	1	2	0	2	0	NA	NA	1	1	NA	2	0	1	1	1	1	5.5	18	5	1.13	7.22	11.3333
Faroe	NFIN	MS1K	MS1K-39	Y	hexa	3	0	3	0	3	0	NA	NA	0	0	NA	2	1	3	0	3	0	6	11.6667	3.66667	2.30333	7.49667	19.3333
Faroe	NFIN	MS1K	MS1K-43	Y	hexa	3	0	3	0	3	0	NA	NA	0	0	NA	3	0	3	0	3	0	2.66667	5.33333	10.6667	2.37	3.46333	18.6667
Faroe	NFIN	MS1K	MS1K-44	N	hexa	3	0	3	0	3	0	NA	NA	0	0	NA	3	0	2	1	2	1	4.33333	3.5	7.5	1.77	5.78333	11.6667
Faroe	NFIN	MS1K	MS1K-45	N	hexa	3	0	3	0	3	0	NA	NA	0	0	NA	3	0	2	1	3	0	3	11	6.33333	1.54333	3.65333	16.6667
Faroe	NFIN	MS1K	MS1K-5	N	NA	3	0	1	2	1	0	NA	NA	2	2	NA	1	2	0	1	0	1	1	NA	NA	0.103333	0.29	0.333333
Faroe	NFIN	MS1K	MS1K-7	Y	hexa	3	0	3	0	3	0	NA	NA	0	0	NA	3	0	3	0	2	1	4.66667	14	10.5	1.01333	5.91333	25.6667
Faroe	NFIN	MS2K	MS2K-1	Y	octo	3	0	2	1	2	0	NA	NA	1	1	NA	1	2	2	0	1	1	3	6.5	4	0.453333	3.955	6.66667
Faroe	NFIN	MS2K	MS2K-10	N	hexa	2	1	2	0	2	0	NA	NA	1	1	NA	2	0	2	0	2	0	3	2	2	0.84	1.75	4.66667
Faroe	NFIN	MS2K	MS2K-12	Y	hexa	3	0	2	1	2	0	NA	NA	1	1	NA	1	2	0	2	0	2	3	NA	NA	0.14	0.91	1
Faroe	NFIN	MS2K	MS2K-14	N	hexa	3	0	3	0	3	0	NA	NA	0	0	NA	3	0	2	1	3	0	4	5	9	3.14667	5.51333	16.3333
Faroe	NFIN	MS2K	MS2K-19	Y	hexa	3	0	3	0	2	1	NA	NA	0	1	NA	1	2	0	3	1	1	6	NA	5	1.56	2.84333	3.66667
Faroe	NFIN	MS2K	MS2K-21	N	hexa	3	0	3	0	3	0	NA	NA	0	0	NA	3	0	3	0	2	1	5	13	2.5	2.31	2.93667	19.6667
Faroe	NFIN	MS2K	MS2K-27	N	NA	1	2	1	0	1	0	NA	NA	2	2	NA	0	1	0	1	0	1	NA	NA	NA	0.69	1.43	0
Faroe	NFIN	MS2K	MS2K-28	Y	hexa	3	0	3	0	3	0	NA	NA	0	0	NA	3	0	2	1	3	0	2.33333	4.5	8	0.68	1.93	13.3333
Faroe	NFIN	MS2K	MS2K-31	Y	hexa	2	1	2	0	2	0	NA	NA	1	1	NA	1	1	2	0	1	1	2	2	6	0.655	2.475	4
Faroe	NFIN	MS2K	MS2K-33	Y	NA	2	1	2	0	2	0	NA	NA	1	1	NA	2	0	2	0	2	0	2	3	2.5	0.755	1.8	5
Faroe	NFIN	MS2K	MS2K-35	Y	hexa	2	0	2	0	2	0	NA	NA	0	0	NA	1	1	2	0	2	0	5	12.5	22.5	4.125	16.565	37.5
Faroe	NFIN	MS2K	MS2K-39	N	hexa	3	0	3	0	3	0	NA	NA	0	0	NA	3	0	2	1	2	1	2.33333	6	2.5	3.09667	8.89667	8
Faroe	NFIN	MS2K	MS2K-43	Y	hexa	2	1	2	0	2	0	NA	NA	1	1	NA	2	0	2	0	2	0	2.5	1.5	5	0.57	1.135	6
Faroe	NFIN	MS2K	MS2K-44	N	hexa	3	0	3	0	3	0	NA	NA	0	0	NA	2	1	3	0	3	0	8.5	17	11	3.48667	9.39	33.6667
Faroe	NFIN	MS2K	MS2K-49	Y	hexa	2	1	2	0	2	0	NA	NA	1	1	NA	2	0	1	1	2	0	2.5	9	3.5	0.52	6.2	7
Faroe	NFIN	MS2K	MS2K-5	N	hexa	2	1	2	0	2	0	NA	NA	1	1	NA	0	2	1	1	1	1	NA	6	15	0.335	4.585	7
Faroe	NFIN	MS2K	MS2K-6	N	hexa	3	0	3	0	3	0	NA	NA	0	0	NA	3	0	3	0	1	2	16.6667	13.6667	1	3.33	6.94667	30.6667
Faroe	SP	SPGD	SPGD-10	N	tetra	2	1	2	0	2	0	NA	NA	1	1	NA	2	0	0	2	0	2	4.5	NA	NA	4.13	2.415	3
Faroe	SP	SPGD	SPGD-12	N	tetra	1	1	0	1	0	0	NA	NA	2	2	NA	0	1	0	0	0	0	NA	NA	NA	0.03	NA	0
Faroe	SP	SPGD	SPGD-18	Y	tetra	4	0	2	2	2	0	NA	NA	2	2	NA	4	0	2	0	1	1	14.5	3	2	3.6525	1.16	16.5
Faroe	SP	SPGD	SPGD-3	Y	tetra	0	2	0	0	0	0	NA	NA	2	2	NA	0	0	0	0	0	0	NA	NA	NA	NA	NA	0
Faroe	SP	SPGD	SPGD-31	Y	tetra	1	2	0	1	0	0	NA	NA	3	3	NA	1	0	0	0	0	0	13	NA	NA	14.25	NA	4.33333
Faroe	SP	SPGD	SPGD-6	Y	tetra	3	0	2	1	1	1	NA	NA	1	2	NA	2	1	0	2	0	1	7	NA	NA	0.263333	0.3	4.66667
Faroe	SP	SPGD	SPGD-8	N	tetra	1	1	1	0	1	0	NA	NA	1	1	NA	1	0	1	0	1	0	5	5	2	3.3	5.56	6
Faroe	SP	SPGD	SPGD-9	Y	tetra	2	1	0	2	0	0	NA	NA	3	3	NA	2	0	0	0	0	0	12.5	NA	NA	5.705	NA	8.33333
Faroe	SP	SPLV	SPLV-3	Y	tetra	3	0	0	3	0	0	NA	NA	3	3	NA	2	1	0	0	0	0	7	NA	NA	0.78	NA	4.66667
Faroe	SP	SPLV	SPLV-38	N	hexa	3	0	3	0	3	0	NA	NA	0	0	NA	2	1	2	1	0	3	1.5	4	NA	0.423333	4.21	3.66667
Faroe	SP	SPLV	SPLV-39	Y	tetra	3	0	3	0	3	0	NA	NA	0	0	NA	2	1	2	1	1	2	4.5	1.5	2	1.49333	0.876667	4.66667
Faroe	SP	SPLV	SPLV-6	Y	hexa	3	0	2	1	2	0	NA	NA	1	1	NA	3	0	2	0	0	2	4.66667	5.5	NA	1.28	1.725	8.33333
Faroe	SP	SPLV	SPLV-8	Y	tetra	2	1	2	0	2	0	NA	NA	1	1	NA	2	0	1	1	0	2	4	2	NA	0.775	0.82	3.33333
Faroe	SP	SPPOR	SPPOR-12	Y	hexa	2	0	2	0	2	0	NA	NA	0	0	NA	2	0	2	0	1	1	16.5	21.5	2	4.04	6.58	39
Faroe	SP	SPPOR	SPPOR-13	N	tetra	2	1	1	1	1	0	NA	NA	2	2	NA	2	0	1	0	0	1	8	5	NA	0.33	0.64	7
Faroe	SP	SPPOR	SPPOR-14	Y	octo	2	1	1	1	1	0	NA	NA	2	2	NA	2	0	1	0	0	1	8.5	1	NA	2.7	1.63	6
Faroe	SP	SPPOR	SPPOR-15	N	tetra	2	0	2	0	2	0	NA	NA	0	0	NA	2	0	2	0	0	2	14	1.5	NA	1.58	1.01	15.5
Faroe	SP	SPPOR	SPPOR-16	N	tetra	3	0	3	0	3	0	NA	NA	0	0	NA	3	0	3	0	2	1	6.33333	14.6667	7	3.40667	8.14667	25.6667
Faroe	SP	SPPOR	SPPOR-18	Y	tetra	2	0	1	1	1	0	NA	NA	1	1	NA	2	0	0	1	0	1	5	NA	NA	0.62	0.55	5
Faroe	SP	SPPOR	SPPOR-20	Y	octo	3	0	2	1	2	0	NA	NA	1	1	NA	3	0	1	1	1	1	9.66667	3	1	1.26333	0.935	11
Faroe	SP	SPPOR	SPPOR-21	N	tetra	3	0	2	1	2	0	NA	NA	1	1	NA	3	0	1	1	1	1	6.33333	15	3	1.95333	0.785	12.3333
Faroe	SP	SPPOR	SPPOR-22	N	tetra	3	0	1	2	1	0	NA	NA	2	2	NA	3	0	1	0	0	1	7	2	NA	5.61	1.06	7.66667
Faroe	SP	SPPOR	SPPOR-23	N	tetra	3	0	3	0	3	0	NA	NA	0	0	NA	3	0	3	0	0	3	9.33333	19.3333	NA	2.23333	3.22	28.6667
Faroe	SP	SPPOR	SPPOR-26	Y	NA	3	0	3	0	3	0	NA	NA	0	0	NA	2	1	1	2	0	3	4.5	1	NA	0.333333	0.536667	3.33333
Faroe	SP	SPPOR	SPPOR-28	N	tetra	2	0	2	0	2	0	NA	NA	0	0	NA	2	0	1	1	0	2	8	6	NA	2.185	1.845	11
Faroe	SP	SPPOR	SPPOR-3	Y	tetra	3	0	2	1	2	0	NA	NA	1	1	NA	3	0	2	0	1	1	8.33333	3.5	1	2.91333	1.795	11
Faroe	SP	SPPOR	SPPOR-32	N	NA	3	0	1	2	1	0	NA	NA	2	2	NA	3	0	1	0	0	1	3.66667	1	NA	0.503333	0.89	4
Faroe	SP	SPPOR	SPPOR-34	Y	octo	2	1	2	0	2	0	NA	NA	1	1	NA	2	0	2	0	0	2	22.5	2	NA	1.525	0.775	16.3333
Faroe	SP	SPPOR	SPPOR-36	Y	tetra	3	0	3	0	3	0	NA	NA	0	0	NA	3	0	3	0	1	2	6	6.33333	1	0.773333	1.10667	12.6667
Faroe	SP	SPPOR	SPPOR-39	Y	tetra	3	0	3	0	3	0	NA	NA	0	0	NA	3	0	3	0	0	3	9.33333	14	NA	1.66	3.93	23.3333
Faroe	SP	SPPOR	SPPOR-4	Y	tetra	3	0	2	1	2	0	NA	NA	1	1	NA	3	0	2	0	1	1	15.3333	4.5	2	2.2	1.015	19
Faroe	SP	SPPOR	SPPOR-40	N	tetra	1	2	1	0	1	0	NA	NA	2	2	NA	1	0	1	0	1	0	18	16	1	1.71	2.31	11.6667
Faroe	SP	SPPOR	SPPOR-41	N	tetra	3	0	2	1	2	0	NA	NA	1	1	NA	2	1	2	0	0	2	4	3.5	NA	1.00333	2.56	5
Faroe	SP	SPPOR	SPPOR-5	N	tetra	2	0	2	0	2	0	NA	NA	0	0	NA	2	0	2	0	0	2	21	37.5	NA	5.715	12.64	58.5
Faroe	SP	SPPOR	SPPOR-6	Y	tetra	3	0	3	0	3	0	NA	NA	0	0	NA	3	0	3	0	1	2	11.6667	15.3333	5	2.07	2.37	28.6667
Faroe	SP	SPPOR	SPPOR-8	N	tetra	3	0	1	2	1	0	NA	NA	2	2	NA	2	1	0	1	0	1	5.5	NA	NA	1.88	0.34	3.66667
Faroe	SP	SPPOR	SPPOR-9	N	tetra	4	0	2	2	2	0	NA	NA	2	2	NA	4	0	2	0	1	1	6.25	8	NA	2.3875	3.42	10.25
Spain	FA	FAS1	FAS1-10	Y	hexa	1	1	1	0	1	0	1	0	1	1	1	0	1	0	1	0	1	NA	NA	NA	2.67	15.5	0
Spain	FA	FAS1	FAS1-11	N	hexa	0	3	0	0	0	0	0	0	3	3	3	0	0	0	0	0	0	NA	NA	NA	NA	NA	0
Spain	FA	FAS1	FAS1-14	N	hexa	0	1	0	0	0	0	0	0	1	1	1	0	0	0	0	0	0	NA	NA	NA	NA	NA	0
Spain	FA	FAS1	FAS1-16	Y	hexa	2	1	2	0	2	0	1	1	1	1	2	1	1	1	1	0	2	7	37	NA	43.875	54.2	14.6667
Spain	FA	FAS1	FAS1-18	Y	hexa	1	1	1	0	1	0	1	0	1	1	1	1	0	1	0	0	1	3	41	NA	12.44	70	22
Spain	FA	FAS1	FAS1-21	Y	hexa	2	1	2	0	2	0	2	0	1	1	1	0	2	1	1	0	2	NA	9	NA	11.775	23.9	3
Spain	FA	FAS1	FAS1-22	N	hexa	1	1	0	1	0	0	0	0	2	2	2	0	1	0	0	0	0	NA	NA	NA	0.92	NA	0
Spain	FA	FAS1	FAS1-23	N	hexa	3	0	3	0	3	0	2	1	0	0	1	1	2	3	0	2	1	1	50	NA	23.0733	61.1	50.3333
Spain	FA	FAS1	FAS1-25	N	hexa	1	2	1	0	0	1	0	0	2	3	3	1	0	1	0	0	0	3	NA	NA	12.69	NA	1
Spain	FA	FAS1	FAS1-28	Y	hexa	2	1	1	1	1	0	1	0	2	2	2	0	2	0	1	0	1	NA	NA	NA	1.855	5.3	0
Spain	FA	FAS1	FAS1-32	Y	hexa	2	0	2	0	2	0	2	0	0	0	0	0	2	2	0	1	1	NA	53.5	NA	30.47	76.5	53.5
Spain	FA	FAS1	FAS1-34	Y	hexa	2	0	1	1	1	0	1	0	1	1	1	1	1	1	0	0	1	1	59	NA	9.1	49.9	30
Spain	FA	FAS1	FAS1-35	Y	hexa	0	2	0	0	0	0	0	0	2	2	2	0	0	0	0	0	0	NA	NA	NA	NA	NA	0
Spain	FA	FAS1	FAS1-4	Y	hexa	1	1	1	0	1	0	1	0	1	1	1	0	1	1	0	1	0	NA	26	NA	9.64	23.4	13
Spain	FA	FAS1	FAS1-8	Y	NA	2	1	0	2	0	0	0	0	3	3	3	0	2	0	0	0	0	NA	NA	NA	0.325	NA	0
Spain	FA	FAS2	FAS2-15	N	hexa	2	0	2	0	2	0	0	2	0	0	2	1	1	1	1	0	2	1	19	NA	8.975	19	10
Spain	FA	FAS2	FAS2-19	Y	hexa	2	0	2	0	2	0	0	2	0	0	2	1	1	1	1	0	2	5	10	NA	8.17	17.25	7.5
Spain	FA	FAS2	FAS2-2	N	NA	2	0	2	0	2	0	1	1	0	0	1	0	2	1	1	2	0	NA	35	NA	1.085	12.8	17.5
Spain	FA	FAS2	FAS2-21	Y	hexa	2	1	2	0	2	0	2	0	1	1	1	0	2	2	0	1	1	NA	103	NA	8.02	45.7	68.6667
Spain	FA	FAS2	FAS2-23	Y	NA	2	1	2	0	2	0	2	0	1	1	1	2	0	2	0	2	0	24	228	NA	46.195	117.45	168
Spain	FA	FAS2	FAS2-24	N	hexa	2	0	2	0	1	1	1	0	0	1	1	0	2	2	0	1	0	NA	12.5	NA	4.145	10.2	12.5
Spain	FA	FAS2	FAS2-25	Y	hexa	2	0	2	0	2	0	2	0	0	0	0	0	2	2	0	1	1	NA	3.5	NA	6.51	43.85	3.5
Spain	FA	FAS2	FAS2-26	Y	hexa	1	1	1	0	1	0	0	1	1	1	2	0	1	1	0	0	1	NA	12	NA	1.55	6.4	6
Spain	FA	FAS2	FAS2-29	Y	hexa	3	0	3	0	3	0	2	1	0	0	1	0	3	1	2	0	3	NA	5	NA	0.91	2.65667	1.66667
Spain	FA	FAS2	FAS2-38	N	NA	3	0	1	2	1	0	1	0	2	2	2	2	1	1	0	1	0	19	190	NA	5.36	25.5	76
Spain	FA	FAS2	FAS2-41	Y	hexa	2	0	2	0	2	0	1	1	0	0	1	2	0	2	0	2	0	7.5	268.5	NA	11.865	46.55	276
Spain	FA	FAS2	FAS2-42	Y	hexa	1	0	1	0	1	0	1	0	0	0	0	1	0	1	0	1	0	7	143	NA	15.69	13.4	150
Spain	FA	FAS2	FAS2-43	Y	hexa	2	0	2	0	2	0	1	1	0	0	1	0	2	2	0	2	0	NA	69	NA	3.185	29.95	69
Spain	FA	FAS2	FAS2-49	N	tetra	1	0	0	1	0	0	0	0	1	1	1	1	0	0	0	0	0	2	NA	NA	2.48	NA	2
Spain	SFIN	HA1	HA1-25	N	hexa	2	0	0	2	0	0	0	0	2	2	2	2	0	0	0	0	0	5	NA	NA	5.89	NA	5
Spain	SFIN	HA1	HA1-27	N	hexa	3	0	2	1	2	0	1	1	1	1	2	3	0	2	0	1	0	2.33333	31	NA	6.79333	8.2	23
Spain	SFIN	HA1	HA1-28	N	hexa	3	0	3	0	3	0	1	2	0	0	2	3	0	3	0	3	0	5	224.667	NA	18.1733	56.8	229.667
Spain	SFIN	HA1	HA1-29	N	hexa	3	0	3	0	3	0	2	1	0	0	1	3	0	3	0	3	0	8.66667	82	NA	16.81	30.1667	90.6667
Spain	SFIN	HA1	HA1-33	N	hexa	3	0	2	1	2	0	1	1	1	1	2	1	2	2	0	2	0	6	175.5	NA	6.18667	44.4	119
Spain	SFIN	HA1	HA1-34	N	hexa	3	0	3	0	3	0	3	0	0	0	0	3	0	3	0	3	0	10.3333	116	NA	15.7767	29.4667	126.333
Spain	SFIN	HA2	HA2-11	N	hexa	3	0	1	2	1	0	0	1	2	2	3	3	0	1	0	1	0	3.33333	58	NA	12.7767	32.4	22.6667
Spain	SFIN	HA2	HA2-12	N	hexa	3	0	3	0	3	0	1	2	0	0	2	3	0	3	0	3	0	7.33333	174	NA	19.6867	42.0333	181.333
Spain	SFIN	HA2	HA2-18	N	hexa	3	0	3	0	3	0	0	3	0	0	3	3	0	3	0	3	0	16.3333	171.333	NA	17.46	40.15	187.667
Spain	SFIN	HA2	HA2-19	N	hexa	3	0	3	0	0	3	0	0	0	3	3	3	0	3	0	0	0	9.33333	25.3333	NA	21.04	6.59	34.6667
Spain	SFIN	HA2	HA2-2	N	hexa	3	0	3	0	3	0	1	2	0	0	2	2	1	2	1	2	1	2.5	45	NA	2.88667	30.9367	31.6667
Spain	SFIN	HA2	HA2-26	N	hexa	3	0	3	0	3	0	0	3	0	0	3	3	0	3	0	3	0	21.6667	229.333	NA	25.53	44.6	251
Spain	SFIN	HA2	HA2-30	N	hexa	2	1	2	0	2	0	0	2	1	1	3	2	0	2	0	2	0	5	87	NA	12.1	37.15	61.3333
Spain	SFIN	HA2	HA2-32	N	hexa	3	0	2	1	2	0	2	0	1	1	1	2	1	2	0	1	1	12	267	NA	16.7767	58.35	186
Spain	SFIN	HA2	HA2-33	N	hexa	3	0	1	2	1	0	1	0	2	2	2	1	2	1	0	1	0	1	12	NA	2.81333	8.2	4.33333
Spain	SFIN	HA2	HA2-40	N	tetra	1	0	1	0	0	1	0	0	0	1	1	1	0	1	0	0	0	21	4	NA	35.16	3.2	25
Spain	SFIN	HA2	HA2-44	N	hexa	1	2	0	1	0	0	0	0	3	3	3	1	0	0	0	0	0	1	NA	NA	0.66	NA	0.333333
Spain	SFIN	HA2	HA2-46	N	hexa	3	0	2	1	2	0	1	1	1	1	2	2	1	2	0	2	0	2	90	NA	6.3	33.75	61.3333
Spain	SFIN	HA2	HA2-5	N	hexa	3	0	3	0	3	0	1	2	0	0	2	3	0	3	0	3	0	9.66667	101	NA	11.1133	26.4333	110.667
Spain	SFIN	HA2	HA2-6	N	hexa	3	0	2	1	1	1	0	1	1	2	3	1	2	2	0	1	0	2	24.5	NA	4.92667	7.95	17
Spain	SFIN	HA2	HA2-8	N	hexa	3	0	3	0	3	0	0	3	0	0	3	3	0	3	0	3	0	8.66667	73	NA	9.64667	16.1667	81.6667
Spain	SFIN	HA3	HA3-16	N	hexa	2	1	1	1	1	0	0	1	2	2	3	1	1	1	0	1	0	2	11	NA	6.79	10.8	4.33333
Spain	SFIN	HA3	HA3-19	N	hexa	3	0	2	1	2	0	0	2	1	1	3	3	0	2	0	2	0	4	169.5	NA	11.1233	41.25	117
Spain	SFIN	HA3	HA3-23	N	hexa	2	0	2	0	2	0	1	1	0	0	1	0	2	2	0	2	0	NA	61.5	NA	3.6	23.25	61.5
Spain	SFIN	HA3	HA3-32	N	hexa	3	0	2	1	2	0	0	2	1	1	3	3	0	2	0	1	1	1.66667	180.5	NA	8.19	46.425	122
Spain	SFIN	HA3	HA3-35	N	hexa	3	0	1	2	0	1	0	0	2	3	3	3	0	1	0	0	0	3	5	NA	6.65333	0.83	4.66667
Spain	SFIN	HA3	HA3-36	N	hexa	3	0	3	0	3	0	1	2	0	0	2	3	0	3	0	3	0	8.66667	106.667	NA	12.83	32.8667	115.333
Spain	SFIN	HA3	HA3-37	N	hexa	1	0	0	1	0	0	0	0	1	1	1	0	1	0	0	0	0	NA	NA	NA	2.67	NA	0
Spain	SFIN	HA3	HA3-44	N	NA	3	0	2	1	1	1	0	1	1	2	3	2	1	2	0	1	0	2.5	16.5	NA	5.49333	9.05	12.6667
Spain	SFIN	HA3	HA3-47	N	hexa	1	0	1	0	1	0	0	1	0	0	1	1	0	1	0	1	0	5	25	NA	21.28	17.9	30
Spain	SFIN	HA3	HA3-5	N	hexa	3	0	0	3	0	0	0	0	3	3	3	1	2	0	0	0	0	3	NA	NA	2.53333	NA	1
Spain	NFIN	MS1K	MS1K-1	N	hexa	3	0	3	0	3	0	1	2	0	0	2	3	0	3	0	1	2	7.66667	90.6667	NA	10.21	25.5333	98.3333
Spain	NFIN	MS1K	MS1K-10	Y	hexa	3	0	3	0	3	0	1	2	0	0	2	3	0	3	0	3	0	12.3333	105.333	NA	37.1433	48.6667	117.667
Spain	NFIN	MS1K	MS1K-11	Y	NA	3	0	3	0	3	0	3	0	0	0	0	3	0	3	0	3	0	25.3333	266.333	NA	37.8833	78	291.667
Spain	NFIN	MS1K	MS1K-13	N	hexa	3	0	3	0	3	0	2	1	0	0	1	3	0	3	0	3	0	8.66667	178.333	NA	14.7767	47.6667	187
Spain	NFIN	MS1K	MS1K-16	Y	hexa	3	0	3	0	3	0	1	2	0	0	2	3	0	3	0	2	1	16.3333	183.333	NA	23.1833	53.2	199.667
Spain	NFIN	MS1K	MS1K-17	Y	hexa	3	0	3	0	3	0	1	2	0	0	2	3	0	2	1	3	0	8	141	NA	28.5767	50.3	102
Spain	NFIN	MS1K	MS1K-18	N	hexa	3	0	3	0	3	0	1	2	0	0	2	2	1	3	0	2	1	1	62.3333	NA	3.1	13.6667	63
Spain	NFIN	MS1K	MS1K-19	Y	hexa	3	0	3	0	3	0	0	3	0	0	3	3	0	3	0	1	2	17.3333	199.667	NA	20.7967	31	217
Spain	NFIN	MS1K	MS1K-23	Y	hexa	3	0	3	0	3	0	0	3	0	0	3	3	0	3	0	3	0	4.33333	178.667	NA	9.12333	33.5	183
Spain	NFIN	MS1K	MS1K-24	Y	hexa	2	0	2	0	2	0	0	2	0	0	2	2	0	2	0	1	1	5.5	3.5	NA	28.65	23.1	9
Spain	NFIN	MS1K	MS1K-26	N	octo	2	0	2	0	2	0	0	2	0	0	2	2	0	2	0	2	0	22	263.5	NA	26.545	51.1	285.5
Spain	NFIN	MS1K	MS1K-29	N	hexa	3	0	2	1	2	0	0	2	1	1	3	0	3	0	2	0	2	NA	NA	NA	2.58	6.85	0
Spain	NFIN	MS1K	MS1K-3	N	hexa	3	0	3	0	3	0	1	2	0	0	2	0	3	2	1	2	1	NA	44.5	NA	10.1767	29.9667	29.6667
Spain	NFIN	MS1K	MS1K-31	Y	hexa	2	0	2	0	2	0	1	1	0	0	1	2	0	2	0	2	0	33.5	345.5	NA	43.2	66	379
Spain	NFIN	MS1K	MS1K-35	Y	hexa	3	0	3	0	2	1	0	2	0	1	3	2	1	3	0	2	0	5	95	NA	12.13	26.5	98.3333
Spain	NFIN	MS1K	MS1K-36	N	hexa	3	0	3	0	3	0	1	2	0	0	2	2	1	1	2	1	2	3	28	NA	11.5033	15.4	11.3333
Spain	NFIN	MS1K	MS1K-37	N	hexa	3	0	3	0	3	0	0	3	0	0	3	3	0	3	0	3	0	10.6667	91	NA	12.63	23.1933	101.667
Spain	NFIN	MS1K	MS1K-39	Y	hexa	3	0	3	0	3	0	0	3	0	0	3	3	0	3	0	3	0	9.33333	185.333	NA	16.4433	53.2	194.667
Spain	NFIN	MS1K	MS1K-43	Y	hexa	3	0	3	0	3	0	2	1	0	0	1	3	0	3	0	3	0	23.3333	183.667	NA	38.97	59.9667	207
Spain	NFIN	MS1K	MS1K-44	N	hexa	3	0	3	0	3	0	1	2	0	0	2	3	0	3	0	3	0	21.6667	181	NA	34.0933	56.7	202.667
Spain	NFIN	MS1K	MS1K-45	N	hexa	3	0	3	0	3	0	1	2	0	0	2	3	0	3	0	3	0	30.3333	354	NA	39.0433	76.2	384.333
Spain	NFIN	MS1K	MS1K-5	N	NA	3	0	3	0	3	0	2	1	0	0	1	3	0	3	0	2	1	12.6667	111.333	NA	18.97	30.2667	124
Spain	NFIN	MS1K	MS1K-7	Y	hexa	3	0	3	0	3	0	0	3	0	0	3	2	1	3	0	1	2	5	17.3333	NA	14.4933	12.5	20.6667
Spain	NFIN	MS2K	MS2K-1	Y	octo	3	0	3	0	3	0	0	3	0	0	3	3	0	3	0	3	0	15.6667	160	NA	27.91	51.2333	175.667
Spain	NFIN	MS2K	MS2K-10	N	hexa	3	0	3	0	3	0	1	2	0	0	2	3	0	3	0	2	1	15.3333	189.667	NA	20.4133	52.9667	205
Spain	NFIN	MS2K	MS2K-12	Y	hexa	2	0	2	0	2	0	1	1	0	0	1	1	1	2	0	2	0	4	56.5	NA	3.065	14.05	58.5
Spain	NFIN	MS2K	MS2K-14	N	hexa	3	0	3	0	3	0	0	3	0	0	3	3	0	3	0	3	0	21.3333	294	NA	30.8967	65.3	315.333
Spain	NFIN	MS2K	MS2K-19	Y	hexa	3	0	3	0	3	0	1	2	0	0	2	3	0	3	0	3	0	17	193.333	NA	30.7933	54.4333	210.333
Spain	NFIN	MS2K	MS2K-21	N	hexa	3	0	3	0	3	0	0	3	0	0	3	3	0	3	0	3	0	14	85	NA	13.0733	22.8333	99
Spain	NFIN	MS2K	MS2K-28	Y	hexa	1	0	1	0	1	0	0	0	0	0	0	1	0	1	0	1	0	9	230	NA	9.61	73.5	239
Spain	NFIN	MS2K	MS2K-31	Y	hexa	3	0	3	0	3	0	1	2	0	0	2	3	0	3	0	2	1	5.66667	58.6667	NA	39.7867	54.2	64.3333
Spain	NFIN	MS2K	MS2K-33	Y	NA	3	0	3	0	3	0	1	2	0	0	2	3	0	3	0	3	0	6.33333	102.333	NA	8.77333	27.3667	108.667
Spain	NFIN	MS2K	MS2K-35	Y	hexa	2	1	2	0	2	0	0	2	1	1	3	2	0	2	0	2	0	26	398	NA	29.665	34.865	282.667
Spain	NFIN	MS2K	MS2K-39	N	hexa	3	0	3	0	3	0	0	3	0	0	3	3	0	3	0	2	1	7.66667	172.333	NA	18.9	31.4333	180
Spain	NFIN	MS2K	MS2K-43	Y	hexa	3	0	3	0	3	0	0	3	0	0	3	3	0	3	0	3	0	10.6667	90	NA	22.4467	30.0333	100.667
Spain	NFIN	MS2K	MS2K-44	N	hexa	3	0	3	0	3	0	1	2	0	0	2	3	0	3	0	2	1	26.3333	184.667	NA	24.3867	30.4333	211
Spain	NFIN	MS2K	MS2K-49	Y	hexa	3	0	3	0	3	0	0	3	0	0	3	3	0	3	0	2	1	7	89.3333	NA	15.3633	36.9667	96.3333
Spain	NFIN	MS2K	MS2K-5	N	hexa	2	0	2	0	2	0	0	2	0	0	2	2	0	2	0	2	0	9	55.5	NA	17.8	18.4	64.5
Spain	NFIN	MS2K	MS2K-6	N	hexa	3	0	3	0	3	0	1	2	0	0	2	2	1	3	0	1	2	53.5	184	NA	31.0733	26.2667	219.667
Spain	SP	SPGD	SPGD-10	N	tetra	3	0	2	1	2	0	1	1	1	1	2	2	1	2	0	2	0	8	73.5	NA	10.4633	38.5	54.3333
Spain	SP	SPGD	SPGD-12	N	tetra	3	0	2	1	2	0	0	2	1	1	3	3	0	2	0	2	0	13.3333	60	NA	30.9167	36.2	53.3333
Spain	SP	SPGD	SPGD-18	Y	tetra	2	1	2	0	2	0	1	1	1	1	2	2	0	2	0	2	0	32.5	171.5	NA	64.345	43.05	136
Spain	SP	SPGD	SPGD-3	Y	tetra	1	1	1	0	1	0	0	1	1	1	2	1	0	1	0	1	0	12	110	NA	29.45	61.5	61
Spain	SP	SPGD	SPGD-31	Y	tetra	2	0	2	0	2	0	1	1	0	0	1	2	0	2	0	2	0	48	158.5	NA	81.755	84.85	206.5
Spain	SP	SPGD	SPGD-6	Y	tetra	3	0	3	0	3	0	3	0	0	0	0	3	0	3	0	3	0	15.6667	195	NA	22.5467	73.7333	210.667
Spain	SP	SPGD	SPGD-8	N	tetra	3	0	3	0	3	0	3	0	0	0	0	3	0	3	0	3	0	18	126.667	NA	21.03	57.7333	144.667
Spain	SP	SPGD	SPGD-9	Y	tetra	3	0	2	1	2	0	2	0	1	1	1	3	0	2	0	2	0	19	110	NA	29.9633	55.7	92.3333
Spain	SP	SPLV	SPLV-18	Y	tetra	1	0	1	0	1	0	1	0	0	0	0	1	0	1	0	1	0	34	109	NA	33.9	28.6	143
Spain	SP	SPLV	SPLV-3	Y	tetra	3	0	1	2	1	0	1	0	2	2	2	2	1	1	0	1	0	1.5	58	NA	1.08667	16.1	20.3333
Spain	SP	SPLV	SPLV-38	N	hexa	1	0	1	0	1	0	1	0	0	0	0	1	0	1	0	1	0	6	78	NA	5.03	19.9	84
Spain	SP	SPLV	SPLV-39	Y	tetra	3	0	3	0	3	0	3	0	0	0	0	3	0	3	0	3	0	22.6667	180.667	NA	17.14	54.1667	203.333
Spain	SP	SPLV	SPLV-6	Y	hexa	2	0	2	0	2	0	1	1	0	0	1	2	0	2	0	2	0	34.5	112.5	NA	37.54	32.6	147
Spain	SP	SPLV	SPLV-8	Y	tetra	3	0	3	0	3	0	3	0	0	0	0	2	1	3	0	3	0	3.5	87	NA	1.88333	29.2667	89.3333
Spain	SP	SPPOR	SPPOR-12	Y	hexa	2	0	2	0	2	0	2	0	0	0	0	2	0	2	0	2	0	19.5	137.5	NA	21.445	56.45	157
Spain	SP	SPPOR	SPPOR-13	N	tetra	2	0	2	0	2	0	2	0	0	0	0	2	0	2	0	2	0	8.5	113.5	NA	5.06	21.4	122
Spain	SP	SPPOR	SPPOR-14	Y	octo	2	0	2	0	2	0	2	0	0	0	0	2	0	2	0	2	0	21	110	NA	25.025	65.35	131
Spain	SP	SPPOR	SPPOR-15	N	tetra	3	0	3	0	3	0	3	0	0	0	0	3	0	3	0	3	0	67.3333	369	NA	93.1333	164.467	436.333
Spain	SP	SPPOR	SPPOR-16	N	tetra	3	0	3	0	3	0	3	0	0	0	0	3	0	3	0	3	0	35.3333	89	NA	29.84	38.9667	124.333
Spain	SP	SPPOR	SPPOR-18	Y	tetra	3	0	3	0	3	0	3	0	0	0	0	3	0	3	0	3	0	24.6667	213.667	NA	18.54	43.7667	238.333
Spain	SP	SPPOR	SPPOR-20	Y	octo	2	0	2	0	2	0	2	0	0	0	0	2	0	2	0	2	0	11.5	104	NA	4.87	29.95	115.5
Spain	SP	SPPOR	SPPOR-21	N	tetra	2	0	2	0	2	0	2	0	0	0	0	2	0	2	0	2	0	11	85.5	NA	6.225	19.5	96.5
Spain	SP	SPPOR	SPPOR-22	N	tetra	3	0	3	0	3	0	3	0	0	0	0	3	0	3	0	3	0	25	250.333	NA	42.12	154.3	275.333
Spain	SP	SPPOR	SPPOR-23	N	tetra	3	0	3	0	3	0	2	1	0	0	1	3	0	3	0	3	0	49	133.667	NA	21.8367	32.7333	182.667
Spain	SP	SPPOR	SPPOR-26	Y	NA	3	0	3	0	3	0	3	0	0	0	0	3	0	3	0	3	0	53.3333	278.667	NA	57.0833	73.0333	332
Spain	SP	SPPOR	SPPOR-28	N	tetra	1	0	1	0	1	0	1	0	0	0	0	1	0	1	0	1	0	17	258	NA	21.89	106.6	275
Spain	SP	SPPOR	SPPOR-3	Y	tetra	2	0	2	0	2	0	2	0	0	0	0	2	0	2	0	2	0	29	135	NA	36.94	51.15	164
Spain	SP	SPPOR	SPPOR-32	N	NA	3	0	3	0	3	0	3	0	0	0	0	3	0	3	0	3	0	23	202.667	NA	23.75	78.4	225.667
Spain	SP	SPPOR	SPPOR-34	Y	octo	0	1	0	0	0	0	0	0	1	1	1	0	0	0	0	0	0	NA	NA	NA	NA	NA	0
Spain	SP	SPPOR	SPPOR-36	Y	tetra	2	0	2	0	2	0	2	0	0	0	0	2	0	2	0	2	0	23	163.5	NA	15.63	43.65	186.5
Spain	SP	SPPOR	SPPOR-39	Y	tetra	3	0	2	1	1	1	1	0	1	2	2	3	0	2	0	1	0	42.6667	148.5	NA	28.9467	45.05	141.667
Spain	SP	SPPOR	SPPOR-4	Y	tetra	3	0	2	1	2	0	2	0	1	1	1	2	1	2	0	2	0	48	304.5	NA	41.04	78	235
Spain	SP	SPPOR	SPPOR-40	N	tetra	2	1	2	0	2	0	1	1	1	1	2	2	0	2	0	2	0	11	155.5	NA	10.175	42.4	111
Spain	SP	SPPOR	SPPOR-41	N	tetra	3	0	3	0	3	0	3	0	0	0	0	2	1	3	0	3	0	20.5	97	NA	6.70333	22.1	110.667
Spain	SP	SPPOR	SPPOR-5	N	tetra	3	0	3	0	3	0	3	0	0	0	0	3	0	3	0	3	0	16.6667	103.333	NA	19.1667	36.6667	120
Spain	SP	SPPOR	SPPOR-6	Y	tetra	3	0	3	0	3	0	3	0	0	0	0	3	0	3	0	3	0	29.6667	168.333	NA	23.0267	51.8333	198
Spain	SP	SPPOR	SPPOR-8	N	tetra	1	0	1	0	1	0	1	0	0	0	0	1	0	1	0	1	0	1	59	NA	0.87	36.2	60
Spain	SP	SPPOR	SPPOR-9	N	tetra	3	0	3	0	3	0	3	0	0	0	0	3	0	3	0	3	0	68.3333	193.667	NA	33.2	36.4333	262

## Sheet: Column explanations
Site	Transplantation site
Region	Region of origin
Population	Population
Genotype	Host plant genotype
Epichloe	Epichloë status of the host plant
Ploidy	Ploidy level of the host plant
Survived1	Number of plants of this genotype that survived the 1st year
Died1	Number of plants of this genotype that died during the 1st year
Survived2	Number of plants of this genotype that survived the 2nd year
Died2	Number of plants of this genotype that died during the 2nd year
Survived3	Number of plants of this genotype that survived the 3rd year
Died3	Number of plants of this genotype that died during the 3rd year
Survived4	Number of plants of this genotype that survived the 4th year
Died4	Number of plants of this genotype that died during the 4th year
DeadC2	Cumulative number or dead plants after the 2nd year
DeadC3	Cumulative number or dead plants after the 3rd year
DeadC4	Cumulative number or dead plants after the 4th year
Flowered1	Number of plants of this genotype that flowered the 1st year
Vegetative1	Number of plants of this genotype that stayed vegetative the 1st year
Flowered2	Number of plants of this genotype that flowered the 2nd year
Vegetative2	Number of plants of this genotype that stayed vegetative the 2nd year
Flowered3	Number of plants of this genotype that flowered the 3rd year
Vegetative3	Number of plants of this genotype that stayed vegetative the 3rd year
MeanNFlo1	Mean number of flowering culms in the 1st year for plants of this genotype
MeanNFlo2	Mean number of flowering culms in the 2nd year for plants of this genotype
MeanNFlo3	Mean number of flowering culms in the 3rd year for plants of this genotype
MeanBio1	Mean biomass in the 1st year for plants of this genotype
MeanBio2	Mean biomass in the 2nd year for plants of this genotype
MeanCFitness	Mean cumulative reproductive fitness for plants of this genotype
	NA indicates missing data points
